# Supplementary material for: Comparative Genomics Identifies the Mouse Bmp3 Promoter and an Upstream Evolutionary Conserved Region (ECR) in Mammals
Source: PLoS One. 2013 Feb 22;8(2):e57840. doi: 10.1371/journal.pone.0057840 (PMC3579780; doi:10.1371/journal.pone.0057840)
Supplement: Table S1 — Primers used for firefly luciferase reporter plasmid construction. (XLSX) [file pone.0057840.s003.xlsx]

## Sheet: Sheet1
Table S1. Primers used for firefly luciferase reporter plasmid construction. The resulting amplicon carries restriction endonuclease cut sites (underlined sequences), allowing for directional cloning into pGL4.14 and pGL4.26 (5' XhoI and 3' HindIII) or pJL114 (5' SacI and 3' XhoI).
Backbone	Genomic Fragment	Forward Primer	Reverse Primer
		Sequence	Sequence
pGL4.14	-1.797 kb	ACTCGAGGGCAACAAATTGTGCAGTGG	ATAAGCTTTAAGGCAGCTGGAGCAAG
"	-0.800 kb	ACTCGAGCTACGGCCCATGATTTGTGA	"
"	-0.623 kb	ACTCGAGCTCCTCCGAAGAAGATGAGGATGT	"
"	-0.411 kb	ACTCGAGGTTTCTCTGACACCATAGGGTGC	"
"	-0.157 kb	ACTCGAGCTGCTACTTGCCTCTGCCT	"
"	Distal Block	ACTCGAGGGCAACAAATTGTGCAGTGG	ATAAGCTTTCTGGTGCATTGACATTTTTGAAAAG
pGL4.26	minECR	ACTCGAGACACAACTGAGAAAAAGCAGAGAGG	ATAAGCTTAGAGTTTTGTTGGAGTAATACTAGAAACC
"	Distal Block	ACTCGAGGGCAACAAATTGTGCAGTGG	ATAAGCTTTCTGGTGCATTGACATTTTTGAAAAG
pJL114	Distal Block	ATAGAGCTCGGCAACAAATTGTGCAGTGG	ACTCGAGTCTGGTGCATTGACATTTTTGAAAAG
	CoreECR	ATAGAGCTCGCAGGAGGAGTGGAGGAC	ACTCGAGTGGGGAATGATAAACCCTCCTAG
