# Supplementary material for: Comparative Genomics Identifies the Mouse Bmp3 Promoter and an Upstream Evolutionary Conserved Region (ECR) in Mammals
Source: PLoS One. 2013 Feb 22;8(2):e57840. doi: 10.1371/journal.pone.0057840 (PMC3579780; doi:10.1371/journal.pone.0057840)
Supplement: Table S2 — Transcription factor binding sites upstream of M. musculus Bmp3. (XLSX) [file pone.0057840.s004.xlsx]

## Sheet: Table 1
Table S2. Transcription factor binding sites upstream of M. musculus Bmp3. Transcription factor binding sites were identified using rVista 2.0. Binding sites with p<0.05 as calculated by TRAP algorithm are indicated. Location refers to position in the M. musculus reference sequence (NC_000071.6). Distance from Bmp3 is based upon the annotated transcription start site (98854439). Transcription fac…
						Symbol	Name	TRAP	Location	Distance from Bmp3 (nt)
				1.800 kb fragment		XVENT1	VENT Homeobox 1	X	98852647	-1792
						CBF	Core binding factor		98852655	-1784
						NFAT	Nuclear factor of activated T cells		98852659	-1780
						STAT5A	Signal transducer and activator of transcription-5A		98852662	-1777
						STAT6	Signal transducer and activator of transcription-6		98852662	-1777
						ZTA	bZIP transcription factor of Epstein-Barr virus		98852670	-1769
						SZF1-1	Salt-inducible zinc finger-1		98852674	-1765
						STAT3	Signal transducer and activator of transcription-3		98852692	-1747
						ZNF350	Zinc finger protein 350		98852692	-1747
						NRSE	Neural restrictive silencer element		98852696	-1743
						AHR	Aryl hydrocarbon receptor		98852704	-1735
						GATA2	GATA binding protein-2		98852707	-1732
						LMO2COM	LMO2:Tal-1:E2A:GATA-1 complex		98852708	-1731
						NFAT	Nuclear factor of activated T cells		98852731	-1708
						LFA1	Liver factor-A1		98852746	-1693
						RBP-J kappa	Recombination signal binding protein for immunoglobulin-kappa J region		98852754	-1685
						NFY	Nuclear factor-Y		98852771	-1668
						BACH1	BTB and CNC homolog 1	X	98852772	-1667
						PPAR-gamma	Peroxisome proliferator activated receptor-gamma	X	98852773	-1666
						BACH2	BTB and CNC homolog 2		98852774	-1665
						ER	Estrogen receptor	X	98852775	-1664
						VDR	Vitamin D3 receptor		98852776	-1663
						ZTA	bZIP transcription factor of Epstein-Barr virus		98852776	-1663
						MYCMAX	c-Myc:Max heterodimer		98852783	-1656
						AP1/Jun	Activator Protein-1	X	98852784	-1655
						WT1	Wilms' tumor 1		98852801	-1638
						DR3	VDR, CAR, PXR		98852809	-1630
						ELK1	ELK1, member of ETS oncogene family		98852812	-1627
						STAT6	Signal transducer and activator of transcription-6		98852813	-1626
Supplemental Table 2, continued.
						Symbol	Name		Location	Distance from Bmp3 (nt)
						ETS	ETS domain		98852814	-1625
						ETV4	ETS variant gene-4		98852814	-1625
						AP4	Activator Protein-4		98852818	-1621
						MYOD	Myoblast determining factor	X	98852819	-1620
						HAND1E47	Hand1/E47 heterodimer		98852820	-1619
						TAL1	T cell acute lymphocytic leukemia-1	X	98852823	-1616
						TCF4	Transcription factor-4		98852836	-1603
						LEF1	Lymphoid Enhancer-Binding Factor-1		98852837	-1602
						CETS1P54	Avian erythroblastosis virus E26 oncogene		98852846	-1593
						ELK1	ELK1, member of ETS oncogene family		98852846	-1593
						CETS1P54	Avian erythroblastosis virus E26 oncogene		98852849	-1590
						ETS1	ETS1		98852849	-1590
						CETS168	Avian erythroblastosis virus E26 oncogene		98852850	-1589
						HSF	Heat shock factor-1		98852853	-1586
						SF1	Splicing factor-1		98852863	-1576
						T3R	Thyroid hormone receptor		98852864	-1575
						AHR	Aryl hydrocarbon receptor		98852871	-1568
						ALX4	Aristaless-like homeobox 4		98852880	-1559
						BARBIE	Barbiturate-inducible element		98852884	-1555
						PAX9	Paired box gene-9		98852886	-1553
						MZF1	Myeloid zinc finger-1		98852895	-1544
						MAZR	MYC-associated zinc finger protein-related factor		98852897	-1542
						MAZ	MYC-associated zinc finger protein		98852898	-1541
						PR	Progesterone receptor		98852901	-1538
						VDR	Vitamin D3 receptor		98852913	-1526
				1.800 kb fragment		EBF	Early B cell factor-1		98852917	-1522
						GFI1	Growth factor indepependent-1		98852919	-1520
						PTF1-beta	Pancreas-specific transcription factor-beta		98852922	-1517
						STAT1	Signal transducer and activator of transcription-1		98852923	-1516
						STAT6	Signal transducer and activator of transcription-6		98852923	-1516
Supplemental Table 2, continued.
						Symbol	Name		Location	Distance from Bmp3 (nt)
						LEF1/TCF1	Lymphoid Enhancer-Binding Factor-1/Transcription factor-1		98852925	-1514
						LEF1	Lymphoid Enhancer-Binding Factor-1		98852928	-1511
						TCF4	Transcription factor-4		98852928	-1511
						LEF1	Lymphoid Enhancer-Binding Factor-1		98852929	-1510
						NRF2	Nuclear respiratory factor-2		98852940	-1499
						CHOP	C/EBP Homologous Protein		98852950	-1489
						HNF6	Hepatic nuclear factor-6		98852952	-1487
						COUP	Chicken Ovalbumin Upstream Promoter-1		98852956	-1483
						CEBP	CCAAT/Enhancer Binding Protein (a, b, d)		98852957	-1482
						HOXA3	Homeobox A3		98852964	-1475
						HNF1	Hepatocyte nuclear factor-1		98852971	-1468
						MEF2	Myogenic enhancer factor-2		98852971	-1468
						BRN2	POU domain, class 3, transcription factor 2		98852974	-1465
						CRX	Cone-rod homeobox containing gene		98852979	-1460
						CDXA	Caudal Type Homobox Transcription Factor-1		98852980	-1459
						OTX	Orthodenticle Homolog		98852980	-1459
						PITX2	Paired-like Homeodomain-2		98852981	-1458
						FOXJ2	Forkhead Box J2		98852991	-1448
						GR_06	Glucocorticoid receptor		98852992	-1447
						XBP1	X-box binding protein-1		98852994	-1445
						NKX2.5	NK2 Homeobox-5		98852995	-1444
						GR_06	Glucocorticoid receptor		98853001	-1438
						Rfx1	Regulatory factor X, 1		98853007	-1432
						PPAR-gamma	Peroxisome proliferator activated receptor-gamma		98853010	-1429
						HNF4-alpha	Hepatic nuclear factor-4		98853014	-1425
				1.800 kb fragment		ZFP161	Zinc finger protein 161		98853019	-1420
						PPAR-alpha	Peroxisome proliferator activated receptor-alpha		98853021	-1418
						GCM	GC motif		98853022	-1417
						HMX1	H6 homeobox 1		98853024	-1415
						USF	Upstream Transcription Factor		98853024	-1415
Supplemental Table 2, continued.
						Symbol	Name		Location	Distance from Bmp3 (nt)
						EBOX	E box		98853027	-1412
						MiTF/TFE	Micropthalmia-associated Transcription Factor		98853027	-1412
						USF	Upstream Transcription Factor		98853027	-1412
						NFY	Nuclear factor-Y		98853033	-1406
						ALPHACP1	poly(rC) binding protein 1		98853036	-1403
						HSF	Heat shock factor-1		98853042	-1397
						PAX4	Paired box gene-4		98853048	-1391
						TTF1	Transcription termination factor, RNA polymerase I		98853055	-1384
						ATF	Activating transcription factor		98853060	-1379
						GATA1	GATA binding protein-1		98853071	-1368
						NRSE	Neural restrictive silencer element		98853071	-1368
						LMO2COM	LMO2:Tal-1:E2A:GATA-1 complex		98853073	-1366
						Ikaros/Helios	IKAROS Family Zinc Finger-1 and -2		98853086	-1353
						RFX1	Regulatory factor X, 1	X	98853087	-1352
						RBP-J kappa	Recombination signal binding protein for immunoglobulin-kappa J region		98853089	-1350
						Rfx1	Regulatory factor X, 1		98853090	-1349
						DR3	VDR, CAR, PXR		98853092	-1347
						PPAR-alpha	Peroxisome proliferator activated receptor-alpha		98853094	-1345
						VDR	Vitamin D3 receptor		98853096	-1343
						AP1/Jun	Activator Protein-1	X	98853097	-1342
						E4F1	E4F transcription factor-1		98853098	-1341
						PPAR-gamma	Peroxisome proliferator activated receptor-gamma		98853101	-1338
						COUP	Chicken Ovalbumin Upstream Promoter-1		98853104	-1335
						AREB6	Zinc finger E-box bdinging homeobox 1		98853114	-1325
						AP4	Activator Protein-4		98853118	-1321
				1.800 kb fragment		KLF12	Kruppel-like Factor 12		98853128	-1311
						SREBP1	Sterol regulatory element-binding protein-1		98853130	-1309
						AP1/Jun	Activator Protein-1	X	98853141	-1298
						PR	Progesterone receptor		98853148	-1291
						Ikaros/Helios	IKAROS Family Zinc Finger-1 and -2	X.	98853171	-1268
Supplemental Table 2, continued.
						Symbol	Name		Location	Distance from Bmp3 (nt)
						AIRE	Autoimmune regulator		98853178	-1261
						Ikaros/Helios	IKAROS Family Zinc Finger-1 and -2	X	98853182	-1257
						PITX2	Paired-like Homeodomain-2		98853184	-1255
						Ikaros/Helios	IKAROS Family Zinc Finger-1 and -2	X	98853192	-1247
						IKZF1	IKAROS Family Zinc Finger-1		98853193	-1246
						PITX2	Paired-like Homeodomain-2		98853194	-1245
						RUSH-1alpha	RUSH-1 alpha		98853199	-1240
						AP4	Activator Protein-4		98853222	-1217
						AREB6	Zinc finger E-box bdinging homeobox 1		98853226	-1213
						COUP	Chicken Ovalbumin Upstream Promoter-1		98853228	-1211
						PPAR_DR1	PPAR direct repeat 1		98853228	-1211
						PAX8	Paired box gene-8		98853239	-1200
						RFX1	Regulatory factor X, 1	X	98853252	-1187
						BRCA	Breast cancer associated 1		98853270	-1169
						GATA	GATA binding site		98853285	-1154
						HNF1	Hepatocyte nuclear factor-1		98853287	-1152
						GATA6	GATA binding protein-6		98853288	-1151
						TEF1	Transcription enhancer factor-1		98853294	-1145
						SRF	Serum response factor		98853296	-1143
						LEF1/TCF1	Lymphoid Enhancer-Binding Factor-1/Transcription factor-1		98853299	-1140
						SRF	Serum response factor		98853299	-1140
						LEF1	Lymphoid Enhancer-Binding Factor-1		98853301	-1138
						ISRE	Interferon-stimulated response element	X	98853303	-1136
						IRF1	Interferon regulatory factor-1		98853304	-1135
						IRF8/ICSBP	Interferon regulatory factor-8	X	98853306	-1133
				1.800 kb fragment		ER	Estrogen receptor	X	98853325	-1114
						SOX	SOX binding site	X	98853329	-1110
						ER	Estrogen receptor	X	98853332	-1107
						PPAR-gamma	Peroxisome proliferator activated receptor-gamma		98853332	-1107
						COUP	Chicken Ovalbumin Upstream Promoter-1		98853336	-1103
Supplemental Table 2, continued.
						Symbol	Name		Location	Distance from Bmp3 (nt)
						E2	Papilloma virus regulator E2		98853372	-1067
						STAT1	Signal transducer and activator of transcription-1		98853385	-1054
						IKZF1	IKAROS Family Zinc Finger-1	X	98853390	-1049
						SRF	Serum response factor		98853393	-1046
						NANOG	Nanog homeobox		98853399	-1040
						FXR_IR1	IR1 domain		98853400	-1039
						AHRARNT	Aryl hydrocarbon receptor: Aryl hydrocarbon receptor nuclear translocator heterodimer		98853401	-1038
						MINI19	Muscle initiator sequences-19		98853424	-1015
						RFX1	Regulatory factor X, 1	X	98853426	-1013
						SF1	Splicing factor-1		98853438	-1001
						MAFF	v-Maf, musculoaponeurotic fibrosarcoma oncogene homolog f		98853439	-1000
						NFMUE1	Nuclear factor-muE1		98853466	-973
						NKX3A	NK3 Homeobox-A		98853481	-958
						PAX3	Paired box gene-3		98853483	-956
						AHR	Aryl hydrocarbon receptor		98853510	-929
						Trp53	p53		98853514	-925
						E2F1	E2F transcription factor 1		98853534	-905
							Rb:E2F-1:DP-1 trimeric complex		98853535	-904
							E2F1:DP-1 heterodimer		98853535	-904
						MYOD	Myoblast determining factor	X	98853547	-892
						Tcf3/E12	Transcription factor 3	X	98853548	-891
						MYCMAX	c-Myc:Max heterodimer		98853549	-890
						AP4	Activator Protein-4		98853551	-888
						MYOD	Myoblast determining factor		98853551	-888
						TAL1	T cell acute lymphocytic leukemia-1	X	98853551	-888
				1.800 kb fragment		USF	Upstream Transcription Factor		98853552	-887
						Tcf3/E12	Transcription factor 3	X	98853553	-886
						MYOGENIN	Myogenin		98853553	-886
						HSF2	Heat shock factor-2		98853562	-877
						GFI1	Growth factor indepependent-1		98853596	-843
Supplemental Table 2, continued.
						Symbol	Name		Location	Distance from Bmp3 (nt)
						SRY	Sex determining region of Chr Y		98853604	-835
						PKNOX1	Pbx/knotted 1 homeobox		98853607	-832
						HSF1	Heat shock factor-1		98853610	-829
						HSF2	Heat shock factor-2		98853610	-829
						LEF1	Lymphoid Enhancer-Binding Factor-1		98853618	-821
						SOX9	SRY-box containing gene-9	X	98853621	-818
						SRY	Sex determining region of Chr Y		98853622	-817
						SOX5	SRY-box containing gene-5	X	98853623	-816
						HES1	Hairy and enhancer of split-1		98853627	-812
						AP2	Activator Protein-2		98853632	-807
						ZNF350	Zinc finger protein 350		98853634	-805
						AP2	Activator Protein-2		98853635	-804
						AP2	Activator Protein-2		98853638	-801
						AP2	Activator Protein-2		98853635	-804
						AP2	Activator Protein-2		98853638	-801
			0.799 kb fragment			GFI-1	Growth factor indepependent-1		98853645	-794
						AHR	Aryl hydrocarbon receptor		98853666	-773
						c-MYC:MAX	c-Myc:Max heterodimer		98853672	-767
						n-MYC	V-myc myelocytomatosis viral related oncogene, neuroblastoma derived		98853672	-767
						ZFP161	Zinc finger protein 161		98853674	-765
						AHR:HIF	Aryl hydrocarbon receptor: Aryl hydrocarbon receptor nuclear translocator heterodimer		98853675	-764
						MAFF	v-Maf, musculoaponeurotic fibrosarcoma oncogene homolog f		98853685	-754
						NRF2	Nuclear respiratory factor-2		98853689	-750
						AP4	Activator Protein-4		98853691	-748
						COUP	Chicken Ovalbumin Upstream Promoter-1	X	98853697	-742
				1.800 kb fragment		PPAR-gamma	Peroxisome proliferator activated receptor-gamma	X	98853698	-741
						HNF-4	Hepatic nuclear factor-4		98853699	-740
						LFA-1	Liver factor-A1		98853701	-738
						TAX:CREB	Tax:Creb complex		98853701	-738
						PPAR	PPAR direct repeat 1		98853702	-737
Supplemental Table 2, continued.
						Symbol	Name		Location	Distance from Bmp3 (nt)
						ATF-3	Activating transcription factor-3		98853704	-735
						T3R	Thyroid hormone receptor	X	98853704	-735
						GCNF	Germ cell nuclear factor		98853705	-734
						CREB	cAMP-response element-binding protein		98853707	-732
						ER	Estrogen receptor	X	98853708	-731
						PAX6	Paired box gene-6		98853708	-731
						SF-1	Splicing factor-1		98853713	-726
						ELK1	ELK1, member of ETS oncogene family		98853734	-705
						SMAD	SMAD binding site	X	98853743	-696
						POU3F2	POU domain, class 3, transcription factor 2		98853776	-663
						PAX6	Paired box		98853780	-659
						IRF8/ICSBP	Interferon regulatory factor-8	X	98853808	-631
						HNF-1	Hepatocyte nuclear factor-1		98853809	-630
						ARP-1	Apolipoprotein AI regulatory protein 1		98853816	-623
		0.622 kb fragment				XPF-1	Exocrine pancrease transcription factor-1		98853817	-622
						ATF-3	Activating transcription factor-3		98853821	-618
						ZFP423	Zinc finger protein 423	X	98853826	-613
						HIC-1	Hypermethylated in cancer-1		98853831	-608
						SREBP-1	Sterol regulatory element-binding protein-1		98853832	-607
						MINI-19	Muscle initiator sequences-19		98853835	-604
						AHR	Aryl hydrocarbon receptor		98853844	-595
						ATF-6	Activating transcription factor-6		98853845	-594
						SREBP-1	Sterol regulatory element-binding protein-1		98853845	-594
						BRCA-1	Breast cancer associated 1		98853854	-585
						MAFF	Avian musculoaponeurotic fibrosarcoma AS42 oncogene homolog		98853869	-570
			0.799 kb fragment	1.800 kb fragment		SMAD	SMAD binding site	X	98853874	-565
						HES-1	Hairy and enhancer of split-1		98853878	-561
						GRE	Glucocorticoid response element		98853879	-560
						SREBP-1	Sterol regulatory element-binding protein-1		98853881	-558
						ZTA	bZIP transcription factor of Epstein-Barr virus		98853900	-539
Supplemental Table 2, continued.
						Symbol	Name		Location	Distance from Bmp3 (nt)
						BACH-1	BTB and CNC homolog 1	X	98853902	-537
						AP-1	Activator Protein-1	X	98853903	-536
						NFE-2	Nuclear factor, erythroid derived-2		98853903	-536
						ATF-4	Activating transcription factor-4		98853904	-535
						BACH-2	BTB and CNC homolog 2		98853904	-535
						CREB	cAMP-response element-binding protein		98853916	-523
						MYOD	Myoblast determining factor	X	98853919	-520
						AP-4	Activator Protein-4		98853920	-519
						MYOGENIN	Myogenin		98853922	-517
						ATF-1	Activating transcription factor-1		98853926	-513
						CUX-1	Cut-like homeodomain protein-1		98853932	-507
						MEIS	Myeloid ecotropic viral integration site 1		98853953	-486
						FOXM1	Forkhead Box M1		98853966	-473
						c-MYC:MAX	c-Myc:Max heterodimer		98853970	-469
						RUNX-2	Runt related transcription factor-2		98853973	-466
						RUNX-1	Runt-related transcription factor 1		98853975	-464
						Vsx-2	Visual system homeobox 2		98853977	-462
						EVI-1	Ectopic viral integration site 1 encoded factor	X	98853983	-456
							LMO2:Tal-1:E2A:GATA-1 complex		98853986	-453
						GATA	GATA binding site		98853987	-452
						M-TATA	Muscle TATA box	X	98853992	-447
						YY-1	Yin and yang-1		98853995	-444
						SREBP-1	Sterol regulatory element-binding protein-1		98854004	-435
						PAX-4	Paired box gene-4		98854005	-434
						NF-kappaB	Nuclear factor kappa-light-chain-enhancer of activated B cells		98854007	-432
		0.622 kb fragment	0.799 kb fragment	1.800 kb fragment		POU2F1/OCT-1	POU domain, class 2, transcription factor-1		98854010	-429
						HMGA-1	High mobility group AT-hook-1		98854013	-426
						FOXO4	Forkhead Box O4		98854018	-421
						FOXL1	Forkhead Box L1		98854018	-421
						FOXO1	Forkhead Box O1		98854020	-419
Supplemental Table 2, continued.
						Symbol	Name		Location	Distance from Bmp3 (nt)
						GATA	GATA binding site		98854020	-419
						SRY	Sex determining region of Chr Y		98854020	-419
	0.410 kb fragment					ETV-4	ETS variant gene-4		98854046	-393
						ISRE	Interferon-stimulated response element	X	98854054	-385
						IRF8/ICSBP	Interferon regulatory factor-8	X	98854057	-382
						PAX-2	Paired box gene-2		98854060	-379
						AP-4	Activator Protein-4		98854074	-365
						EGR-3	Early growth response 3		98854093	-346
						TCF-3/E12	Transcription factor 3	X	98854094	-345
						NRF-1	Nuclear respiratory factor-1		98854094	-345
						AREB-6	Zinc finger E-box bdinging homeobox 1		98854095	-344
							LMO2:Tal-1:E2A:GATA-1 complex		98854095	-344
						MYOD	Myoblast determining factor	X	98854095	-344
						SMAD	SMAD binding site	X	98854101	-338
						TTF-1	Transcription termination factor, RNA polymerase I		98854119	-320
						n-MYC	V-myc myelocytomatosis viral related oncogene, neuroblastoma derived		98854120	-319
						NF-1	Nuclear factor-1		98854131	-308
						SZF-1	Salt-inducible zinc finger-1		98854131	-308
						SMAD	SMAD binding site		98854134	-305
						MYB	v-Myb, myeloblastosis viral oncogene homolog		98854142	-297
						PEBP	Polyomavirus enhancer-binding protein		98854143	-296
						PAX-4	Paired box gene-4		98854146	-293
						RUNX-1	Runt-related transcription factor 1		98854148	-291
						TBX5	T-box 5		98854148	-291
						SRF	Serum response factor		98854166	-273
		0.622 kb fragment	0.799 kb fragment	1.800 kb fragment		MRF02	Modulation recognition factor-2		98854183	-256
						LEF-1	Lymphoid Enhancer-Binding Factor-1		98854191	-248
						DBP	D-site albumin promoter binding protein		98854196	-243
						NF-1	Nuclear factor-1		98854201	-238
						HSF-1	Heat shock factor-1		98854214	-225
Supplemental Table 2, continued.
						Symbol	Name		Location	Distance from Bmp3 (nt)
						FOX	Forkhead factor domain		98854223	-216
						SRY	SRY-box containing gene-9		98854225	-214
						LEF-1	Lymphoid Enhancer-Binding Factor-1		98854228	-211
						BPTF	Bromodomain PHD finger transcription factor		98854237	-202
						FOXO1	Forkhead Box O1		98854241	-198
						BPTF	Bromodomain PHD finger transcription factor		98854242	-197
						FOXB1	Forkhead Box P1		98854242	-197
						SRY	Sex determining region of Chr Y		98854242	-197
						MEF-2A	Myocyte-specific enhancer factor-2A		98854244	-195
						EIV-1	Ectopic viral integration site 1 encoded factor		98854251	-188
						FOXA1	Forkhead Box A1		98854260	-179
						SRF	Serum response factor		98854260	-179
						GRE	Glucocorticoid receptor		98854261	-178
						SRF	Serum response factor		98854262	-177
						XVENT-1	VENT Homeobox 1	X	98854262	-177
						MYB	v-Myb, myeloblastosis viral oncogene homolog		98854267	-172
						IKAROS/HELIOS	IKAROS Family Zinc Finger-1 and -2	X	98854268	-171
						ISRE	Interferon-stimulated response element	X	98854271	-168
						STAT1	Signal transducer and activator of transcription-1		98854272	-167
						IRF8/ICSBP	Interferon regulatory factor-8	X	98854274	-165
0.156 kb fragment						MYOGENIN	Myogenin		98854291	-148
						MZF-1	Myeloid zinc finger-1		98854304	-135
						PAX-4	Paired box gene-4		98854313	-126
						SMAD	SMAD binding site		98854313	-126
						TEF-1	Transcription enhancer factor-1	X	98854313	-126
	0.410 kb fragment	0.622 kb fragment	0.799 kb fragment	1.800 kb fragment		USF	Upstream Transcription Factor		98854321	-118
						GFI-1	Growth factor indepependent-1		98854323	-116
						AREB-6	Androgen receptor		98854326	-113
						MEF-3	Myocyte enhancer factor-3		98854329	-110
						M-TATA	Muscle TATA box	X	98854337	-102
Supplemental Table 2, continued.
						Symbol	Name		Location	Distance from Bmp3 (nt)
						EGR-2	Early growth response 2		98854351	-88
						EGR-3	Early growth response 3		98854351	-88
						NGFIC	Nerve growth factor-induced protein C		98854351	-88
						GABP	GA repeat binding protein		98854356	-83
						ELF-1	E74-like factor 1		98854359	-80
						TFII-I	General transcription factor II-I		98854363	-76
						E2F-1	E2F transcription factor 1		98854374	-65
						c-MYC:MAX	c-Myc:Max heterodimer		98854380	-59
						MYOD	Myoblast determining factor	X	98854381	-58
						TCF-3/E12	Transcription factor 3	X	98854382	-57
						E2F-1	E2F transcription factor 1	X	98854383	-56
							LMO2:Tal-1:E2A:GATA-1 complex		98854384	-55
						MYOD	Myoblast determining factor	X	98854384	-55
						AP-4	Activator Protein-4		98854385	-54
						HIC-1	Hypermethylated in cancer-1		98854385	-54
						TAL-1	T cell acute lymphocytic leukemia-1	X	98854385	-54
						E box	E box		98854386	-53
						TCF-3/E12	Transcription factor 3	X	98854387	-52
						MYOGENIN	Myogenin		98854387	-52
							GC box		98854390	-49
						MAZR	MYC-associated zinc finger protein-related factor		98854390	-49
						MZF-1	Myeloid zinc finger-1		98854390	-49
						HNF-4	Hepatic nuclear factor-4		98854391	-48
						SP-1	Stimulating protein-1		98854391	-48
							UF1-H3beta binding site		98854392	-47
0.156 kb fragment	0.410 kb fragment	0.622 kb fragment	0.799 kb fragment	1.800 kb fragment		USF	Upstream Transcription Factor		98854398	-41
						c-MYC:MAX	c-Myc:Max heterodimer		98854399	-40
						NRF-1	Nuclear respiratory factor-1		98854399	-40
						ZFP161	Zinc finger protein 161		98854400	-39
						SP-3	Stimulating protein-3		98854406	-33
Supplemental Table 2, continued.
0.156 kb fragment	0.410 kb fragment	0.622 kb fragment	0.799 kb fragment	1.800 kb fragment		Symbol	Name		Location	Distance from Bmp3 (nt)
						MAZ	MYC-associated zinc finger protein		98854407	-32
						NRF-2	Nuclear respiratory factor-2		98854427	-12
						CP-2	Alpha-globulin transcription factor CP2		98854431	-8

## Sheet: Table 1 (2)
				M. musculus
0.8 kb fragment				Location	Distance from Bmp3 (nt)
	XVENT1	VENT Homeobox 1	V$XVENT1_01	98852647	-1792
	CBF	Core binding factor	V$CBF_01	98852655	-1784
	NFAT	Nuclear factor of activated T cells	V$NFAT_Q6	98852659	-1780
	NFAT	Nuclear factor of activated T cells	V$NFAT_Q4_01	98852661	-1778
	STAT5A	Signal transducer and activator of transcription-5A	V$STAT5A_03	98852662	-1777
	STAT6	Signal transducer and activator of transcription-6	V$STAT6_01	98852662	-1777
	ZTA	bZIP transcription factor of Epstein-Barr virus	V$ZTA_Q2	98852670	-1769
	SZF1-1	Salt-inducible zinc finger-1	V$SZF11_01	98852674	-1765
	STAT3	Signal transducer and activator of transcription-3	V$STAT3_02	98852692	-1747
	ZNF350	Zinc finger protein 350	V$ZBRK1_01	98852692	-1747
	NRSE	Neural restrictive silencer element	V$NRSE_B	98852696	-1743
	AHR	Aryl hydrocarbon receptor	V$AHR_01	98852704	-1735
	GATA2	GATA binding protein-2	V$GATA2_01	98852707	-1732
	LMO2COM	LMO2:Tal-1:E2A:GATA-1 complex	V$LMO2COM_02	98852708	-1731
	NFAT	Nuclear factor of activated T cells	V$NFAT_Q4_01	98852731	-1708
	LFA1	Liver factor-A1	V$LFA1_Q6	98852746	-1693
	RBP-J kappa	Recombination signal binding protein for immunoglobulin-kappa J region	V$RBPJK_01	98852754	-1685
	NFY	Nuclear factor-Y	V$NFY_C	98852771	-1668
	BACH1	BTB and CNC homolog 1	V$BACH1_01	98852772	-1667
	PPAR-gamma	Peroxisome proliferator activated receptor-gamma	V$PPARG_02	98852773	-1666
	PPAR-gamma	Peroxisome proliferator activated receptor-gamma	V$PPARG_02	98852773	-1666
	BACH2	BTB and CNC homolog 2	V$BACH2_01	98852774	-1665
	ER	Estrogen receptor	V$ER_Q6	98852775	-1664
	ER	Estrogen receptor	V$ER_Q6	98852775	-1664
	ER	Estrogen receptor	V$ER_Q6_02	98852776	-1663
	VDR	Vitamin D3 receptor	V$VDR_Q6	98852776	-1663
	ZTA	bZIP transcription factor of Epstein-Barr virus	V$ZTA_Q2	98852776	-1663
	MYCMAX	c-Myc:Max heterodimer	V$MYCMAX_03	98852783	-1656
	MYCMAX	c-Myc:Max heterodimer	V$MYCMAX_03	98852783	-1656
	AP1/Jun	Activator Protein-1	V$AP1FJ_Q2	98852784	-1655
	MYCMAX	c-Myc:Max heterodimer	V$MYCMAX_01	98852786	-1653
	MYCMAX	c-Myc:Max heterodimer	V$MYCMAX_01	98852786	-1653
	WT1	Wilms' tumor 1	V$WT1_Q6	98852801	-1638
	DR3	VDR, CAR, PXR	V$DR3_Q4	98852809	-1630
	ELK1	ELK1, member of ETS oncogene family	V$ELK1_02	98852812	-1627
	STAT6	Signal transducer and activator of transcription-6	V$STAT6_02	98852813	-1626
	ETS	ETS domain	V$ETS_Q6	98852814	-1625
	ETV4	ETS variant gene-4	V$PEA3_Q6	98852814	-1625
	AP4	Activator Protein-4	V$AP4_01	98852818	-1621
	MYOD	Myoblast determining factor	V$MYOD_Q6_01	98852819	-1620
	HAND1E47	Hand1/E47 heterodimer	V$HAND1E47_01	98852820	-1619
	TAL1	T cell acute lymphocytic leukemia-1	V$TAL1_Q6	98852823	-1616
	TCF4	Transcription factor-4	V$TCF4_Q5	98852836	-1603
	LEF1	Lymphoid Enhancer-Binding Factor-1	V$LEF1_Q2	98852837	-1602
	CETS1P54	Avian erythroblastosis virus E26 oncogene	V$CETS1P54_03	98852846	-1593
	ELK1	ELK1, member of ETS oncogene family	V$ELK1_01	98852846	-1593
	ELK1	ELK1, member of ETS oncogene family	V$ELK1_02	98852846	-1593
	CETS1P54	Avian erythroblastosis virus E26 oncogene	V$CETS1P54_01	98852849	-1590
	ETS1	ETS1	V$ETS1_B	98852849	-1590
	CETS168	Avian erythroblastosis virus E26 oncogene	V$CETS168_Q6	98852850	-1589
	ETS	ETS domain	V$ETS_Q4	98852850	-1589
	ETS	ETS domain	V$ETS_Q6	98852850	-1589
	HSF	Heat shock factor-1	V$HSF_Q6	98852853	-1586
	SF1	Splicing factor-1	V$SF1_Q6	98852863	-1576
	T3R	Thyroid hormone receptor	V$T3R_Q6	98852864	-1575
	AHR	Aryl hydrocarbon receptor	V$AHR_01	98852871	-1568
	ALX4	Aristaless-like homeobox 4	V$ALX4_01	98852880	-1559
	BARBIE	Barbiturate-inducible element	V$BARBIE_01	98852884	-1555
	PAX9	Paired box gene-9	V$PAX9_B	98852886	-1553
	MZF1	Myeloid zinc finger-1	V$MZF1_01	98852895	-1544
	MAZR	MYC-associated zinc finger protein-related factor	V$MAZR_01	98852897	-1542
	MAZ	MYC-associated zinc finger protein	V$MAZ_Q6	98852898	-1541
	PR	Progesterone receptor	V$PR_Q2	98852901	-1538
	VDR	Vitamin D3 receptor	V$VDR_Q6	98852913	-1526
	EBF	Early B cell factor-1	V$EBF_Q6	98852917	-1522
	GFI1	Growth factor indepependent-1	V$GFI1_01	98852919	-1520
	PTF1-beta	Pancreas-specific transcription factor-beta	V$PTF1BETA_Q6	98852922	-1517
	STAT1	Signal transducer and activator of transcription-1	V$STAT1_02	98852923	-1516
	STAT1	Signal transducer and activator of transcription-1	V$STAT1_03	98852923	-1516
	STAT6	Signal transducer and activator of transcription-6	V$STAT6_02	98852923	-1516
	LEF1/TCF1	Lymphoid Enhancer-Binding Factor-1/Transcription factor-1	V$LEF1TCF1_Q4	98852925	-1514
	LEF1	Lymphoid Enhancer-Binding Factor-1	V$LEF1_Q2_01	98852927	-1512
	LEF1	Lymphoid Enhancer-Binding Factor-1	V$LEF1B_01	98852928	-1511
	TCF4	Transcription factor-4	V$TCF4_Q5	98852928	-1511
	LEF1	Lymphoid Enhancer-Binding Factor-1	V$LEF1_Q2	98852929	-1510
	NRF2	Nuclear respiratory factor-2	V$NRF2_01	98852940	-1499
	CHOP	C/EBP Homologous Protein	V$CHOP_01	98852950	-1489
	HNF6	Hepatic nuclear factor-6	V$HNF6_Q6	98852952	-1487
	COUP	Chicken Ovalbumin Upstream Promoter-1	V$COUP_01	98852956	-1483
	CEBP	CCAAT/Enhancer Binding Protein (a, b, d)	V$CEBP_Q2	98852957	-1482
	CEBP	CCAAT/Enhancer Binding Protein (a, b, d)	V$CEBP_Q2_01	98852957	-1482
	CEBP	CCAAT/Enhancer Binding Protein (a, b, d)	V$CEBP_Q3	98852957	-1482
	CEBP	CCAAT/Enhancer Binding Protein (a, b, d)	V$CEBPA_01	98852957	-1482
	CEBP	CCAAT/Enhancer Binding Protein (a, b, d)	V$CEBPB_01	98852957	-1482
	CEBP	CCAAT/Enhancer Binding Protein (a, b, d)	V$CEBPB_02	98852957	-1482
	CEBP	CCAAT/Enhancer Binding Protein (a, b, d)	V$CEBPDELTA_Q6	98852958	-1481
	HOXA3	Homeobox A3	V$HOXA3_01	98852964	-1475
	HNF1	Hepatocyte nuclear factor-1	V$HNF1_Q6	98852971	-1468
	MEF2	Myogenic enhancer factor-2	V$MEF2_04	98852971	-1468
	HNF1	Hepatocyte nuclear factor-1	V$HNF1_01	98852973	-1466
	BRN2	POU domain, class 3, transcription factor 2	V$BRN2_01	98852974	-1465
	CRX	Cone-rod homeobox containing gene	V$CRX_Q4	98852979	-1460
	CDXA	Caudal Type Homobox Transcription Factor-1	V$CDXA_02	98852980	-1459
	OTX	Orthodenticle Homolog	V$OTX_Q1	98852980	-1459
	PITX2	Paired-like Homeodomain-2	V$PITX2_Q2	98852981	-1458
	FOXJ2	Forkhead Box J2	V$FOXJ2_02	98852991	-1448
	GR_06	Glucocorticoid receptor	V$GR_Q6	98852992	-1447
	XBP1	X-box binding protein-1	V$XBP1_01	98852994	-1445
	NKX2.5	NK2 Homeobox-5	V$NKX25_02	98852995	-1444
	GR_06	Glucocorticoid receptor	V$GR_Q6_01	98853001	-1438
	Rfx1	Regulatory factor X, 1	V$EFC_Q6	98853007	-1432
	PPAR-gamma	Peroxisome proliferator activated receptor-gamma	V$PPARG_02	98853010	-1429
	HNF4ALPHA	Hepatic nuclear factor-4	V$HNF4ALPHA_Q6	98853014	-1425
	ZFP161	Zinc finger protein 161	V$ZF5_B	98853019	-1420
	PPAR-alpha	Peroxisome proliferator activated receptor-alpha	V$PPARA_02	98853021	-1418
	GCM	GC motif	V$GCM_Q2	98853022	-1417
	HMX1	H6 homeobox 1	V$HMX1_01	98853024	-1415
	USF	Upstream Transcription Factor	V$USF_01	98853024	-1415
	USF	Upstream Transcription Factor	V$USF_01	98853024	-1415
	USF	Upstream Transcription Factor	V$USF_Q6_01	98853025	-1414
	EBOX	E box	V$EBOX_Q6_01	98853027	-1412
	MiTF/TFE	Micropthalmia-associated Transcription Factor	V$TFE_Q6	98853027	-1412
	USF	Upstream Transcription Factor	V$USF_C	98853027	-1412
	NFY	Nuclear factor-Y	V$NFY_01	98853033	-1406
	ALPHACP1	poly(rC) binding protein 1	V$ALPHACP1_01	98853036	-1403
	HSF	Heat shock factor-1	V$HSF_Q6	98853042	-1397
	PAX4	Paired box gene-4	V$PAX4_01	98853048	-1391
	TTF1	Transcription termination factor, RNA polymerase I	V$TTF1_Q6	98853055	-1384
	ATF	Activating transcription factor	V$ATF_B	98853060	-1379
	GATA1	GATA binding protein-1	V$GATA1_04	98853071	-1368
	NRSE	Neural restrictive silencer element	V$NRSE_B	98853071	-1368
	LMO2COM	LMO2:Tal-1:E2A:GATA-1 complex	V$LMO2COM_02	98853073	-1366
	Ikaros/Helios	IKAROS Family Zinc Finger-1 and -2	V$IK1_01	98853086	-1353
	RFX1	Regulatory factor X, 1	V$RFX1_02	98853087	-1352
	RBP-J kappa	Recombination signal binding protein for immunoglobulin-kappa J region	V$RBPJK_01	98853089	-1350
	Rfx1	Regulatory factor X, 1	V$EFC_Q6	98853090	-1349
	DR3	VDR, CAR, PXR	V$DR3_Q4	98853092	-1347
	PPAR-alpha	Peroxisome proliferator activated receptor-alpha	V$PPARA_02	98853094	-1345
	VDR	Vitamin D3 receptor	V$VDR_Q3	98853096	-1343
	AP1/Jun	Activator Protein-1	V$AP1_Q2	98853097	-1342
	AP1/Jun	Activator Protein-1	V$AP1_Q4	98853097	-1342
	AP1/Jun	Activator Protein-1	V$AP1_Q6	98853097	-1342
	AP1/Jun	Activator Protein-1	V$AP1FJ_Q2	98853097	-1342
	AP1/Jun	Activator Protein-1	V$AP1_Q6_01	98853098	-1341
	E4F1	E4F transcription factor-1	V$E4F1_Q6	98853098	-1341
	PPAR-gamma	Peroxisome proliferator activated receptor-gamma	V$PPARG_03	98853101	-1338
	COUP	Chicken Ovalbumin Upstream Promoter-1	V$COUP_01	98853104	-1335
	AREB6	Zinc finger E-box bdinging homeobox 1	V$AREB6_04	98853114	-1325
	AP4	Activator Protein-4	V$AP4_Q6_01	98853118	-1321
	KLF12	Kruppel-like Factor 12	V$AP2REP_01	98853128	-1311
	SREBP1	Sterol regulatory element-binding protein-1	V$SREBP1_02	98853130	-1309
	AP1/Jun	Activator Protein-1	V$AP1_Q2	98853141	-1298
	AP1/Jun	Activator Protein-1	V$AP1_Q4	98853141	-1298
	AP1/Jun	Activator Protein-1	V$AP1FJ_Q2	98853141	-1298
	AP1/Jun	Activator Protein-1	V$AP1_Q2_01	98853143	-1296
	PR	Progesterone receptor	V$PR_01	98853148	-1291
	Ikaros/Helios	IKAROS Family Zinc Finger-1 and -2	V$HELIOSA_01	98853171	-1268
	Ikaros/Helios	IKAROS Family Zinc Finger-1 and -2	V$IK2_01	98853171	-1268
	IKZF1	IKAROS Family Zinc Finger-1	V$LYF1_01	98853172	-1267
	AIRE	Autoimmune regulator	V$AIRE_01	98853178	-1261
	Ikaros/Helios	IKAROS Family Zinc Finger-1 and -2	V$HELIOSA_01	98853182	-1257
	Ikaros/Helios	IKAROS Family Zinc Finger-1 and -2	V$IK2_01	98853182	-1257
	IKZF1	IKAROS Family Zinc Finger-1	V$LYF1_01	98853183	-1256
	PITX2	Paired-like Homeodomain-2	V$PITX2_Q2	98853184	-1255
	Ikaros/Helios	IKAROS Family Zinc Finger-1 and -2	V$HELIOSA_01	98853192	-1247
	Ikaros/Helios	IKAROS Family Zinc Finger-1 and -2	V$IK2_01	98853192	-1247
	IKZF1	IKAROS Family Zinc Finger-1	V$LYF1_01	98853193	-1246
	PITX2	Paired-like Homeodomain-2	V$PITX2_Q2	98853194	-1245
	RUSH-1alpha	RUSH-1 alpha	V$RUSH1A_02	98853199	-1240
	AP4	Activator Protein-4	V$AP4_01	98853222	-1217
	AREB6	Zinc finger E-box bdinging homeobox 1	V$AREB6_03	98853226	-1213
	COUP	Chicken Ovalbumin Upstream Promoter-1	V$COUP_DR1_Q6	98853228	-1211
	PPAR_DR1	PPAR direct repeat 1	V$PPAR_DR1_Q2	98853228	-1211
	PAX8	Paired box gene-8	V$PAX8_01	98853239	-1200
	RFX1	Regulatory factor X, 1	V$RFX1_02	98853252	-1187
	BRCA	Breast cancer associated 1	V$BRCA_01	98853270	-1169
	GATA	GATA binding site	V$GATA_C	98853285	-1154
	HNF1	Hepatocyte nuclear factor-1	V$HNF1_01	98853287	-1152
	HNF1	Hepatocyte nuclear factor-1	V$HNF1_C	98853287	-1152
	GATA6	GATA binding protein-6	V$GATA6_01	98853288	-1151
	TEF1	Transcription enhancer factor-1	V$TEF1_Q6	98853294	-1145
	SRF	Serum response factor	V$SRF_Q5_02	98853296	-1143
	LEF1/TCF1	Lymphoid Enhancer-Binding Factor-1/Transcription factor-1	V$LEF1TCF1_Q4	98853299	-1140
	SRF	Serum response factor	V$SRF_Q4	98853299	-1140
	LEF1	Lymphoid Enhancer-Binding Factor-1	V$LEF1_Q2_01	98853301	-1138
	LEF1	Lymphoid Enhancer-Binding Factor-1	V$LEF1B_01	98853302	-1137
	ISRE	Interferon-stimulated response element	V$ISRE_01	98853303	-1136
	IRF1	Interferon regulatory factor-1	V$IRF1_01	98853304	-1135
	IRF8/ICSBP	Interferon regulatory factor-8	V$ICSBP_Q6	98853306	-1133
	ER	Estrogen receptor	V$ER_Q6	98853325	-1114
	ER	Estrogen receptor	V$ER_Q6	98853325	-1114
	SOX	SOX binding site	V$SOX_Q6	98853329	-1110
	ER	Estrogen receptor	V$ER_Q6_02	98853332	-1107
	PPAR-gamma	Peroxisome proliferator activated receptor-gamma	V$PPARG_01	98853332	-1107
	COUP	Chicken Ovalbumin Upstream Promoter-1	V$COUP_01	98853336	-1103
	E2	Papilloma virus regulator E2	V$E2_01	98853372	-1067
	E2	Papilloma virus regulator E2	V$E2_Q6_01	98853373	-1066
	STAT1	Signal transducer and activator of transcription-1	V$STAT1_01	98853385	-1054
	IKZF1	IKAROS Family Zinc Finger-1	V$LYF1_01	98853390	-1049
	SRF	Serum response factor	V$SRF_Q5_01	98853393	-1046
	NANOG	Nanog homeobox	V$NANOG_01	98853399	-1040
	FXR_IR1	IR1 domain	V$FXR_IR1_Q6	98853400	-1039
	AHRARNT	Aryl hydrocarbon receptor: Aryl hydrocarbon receptor nuclear translocator heterodimer	V$AHRARNT_02	98853401	-1038
	MINI19	Muscle initiator sequences-19	V$MINI19_B	98853424	-1015
	RFX1	Regulatory factor X, 1	V$RFX1_02	98853426	-1013
	SF1	Splicing factor-1	V$SF1_Q6	98853438	-1001
	MAFF	v-Maf, musculoaponeurotic fibrosarcoma oncogene homolog f	V$VMAF_01	98853439	-1000
	NFMUE1	Nuclear factor-muE1	V$NFMUE1_Q6	98853466	-973
	NKX3A	NK3 Homeobox-A	V$NKX3A_01	98853481	-958
	PAX3	Paired box gene-3	V$PAX3_01	98853483	-956
	AHR	Aryl hydrocarbon receptor	V$AHR_01	98853510	-929
	AHR	Aryl hydrocarbon receptor	V$AHR_Q5	98853510	-929
	Trp53	p53	V$P53_02	98853514	-925
	Trp53	p53	V$P53_DECAMER_Q2	98853514	-925
	E2F1	E2F transcription factor 1	V$E2F_Q4_01	98853534	-905
	E2F1	E2F transcription factor 1	V$E2F_Q6_01	98853534	-905
	E2F1	E2F transcription factor 1	V$E2F1_Q6_01	98853534	-905
	E2F	E2F transcription factor 1	V$E2F_02	98853535	-904
	E2F	E2F transcription factor 1	V$E2F_03	98853535	-904
	E2F	E2F transcription factor 1	V$E2F_Q3	98853535	-904
	E2F	E2F transcription factor 1	V$E2F_Q3_01	98853535	-904
	E2F	E2F transcription factor 1	V$E2F_Q4	98853535	-904
	E2F1	E2F transcription factor 1	V$E2F1_Q4_01	98853535	-904
	E2F1	Rb:E2F-1:DP-1 trimeric complex	V$E2F1DP1RB_01	98853535	-904
	E2F4	E2F1:DP-1 heterodimer	V$E2F4DP1_01	98853535	-904
	MYOD	Myoblast determining factor	V$MYOD_Q6_01	98853547	-892
	Tcf3/E12	Transcription factor 3	V$E47_02	98853548	-891
	MYCMAX	c-Myc:Max heterodimer	V$MYCMAX_01	98853549	-890
	MYCMAX	c-Myc:Max heterodimer	V$MYCMAX_01	98853549	-890
	Tcf3/E12	Transcription factor 3	V$E12_Q6	98853550	-889
	MYCMAX	c-Myc:Max heterodimer	V$MYCMAX_02	98853550	-889
	AP4	Activator Protein-4	V$AP4_Q6_01	98853551	-888
	MYOD	Myoblast determining factor	V$MYOD_Q6	98853551	-888
	TAL1	T cell acute lymphocytic leukemia-1	V$TAL1_Q6	98853551	-888
	USF	Upstream Transcription Factor	V$USF_C	98853552	-887
	Tcf3/E12	Transcription factor 3	V$E2A_Q6	98853553	-886
	MYOGENIN	Myogenin	V$MYOGENIN_Q6	98853553	-886
	HSF2	Heat shock factor-2	V$HSF2_01	98853562	-877
	GFI1	Growth factor indepependent-1	V$GFI1_Q6	98853596	-843
	SRY	Sex determining region of Chr Y	V$SRY_01	98853604	-835
	PKNOX1	Pbx/knotted 1 homeobox	V$PBX_Q3	98853607	-832
	HSF1	Heat shock factor-1	V$HSF1_01	98853610	-829
	HSF2	Heat shock factor-2	V$HSF2_01	98853610	-829
	LEF1	Lymphoid Enhancer-Binding Factor-1	V$LEF1_Q2	98853618	-821
	LEF1	Lymphoid Enhancer-Binding Factor-1	V$LEF1B_01	98853618	-821
	SOX9	SRY-box containing gene-9	V$SOX9_B1	98853621	-818
	SRY	Sex determining region of Chr Y	V$SRY_02	98853622	-817
	SOX5	SRY-box containing gene-5	V$SOX5_01	98853623	-816
	HES1	Hairy and enhancer of split-1	V$HES1_Q2	98853627	-812
	AP2	Activator Protein-2	V$AP2_Q3	98853632	-807
	ZNF350	Zinc finger protein 350	V$ZBRK1_01	98853634	-805
	AP2ALPHA	Activator Protein-2	V$AP2ALPHA_02	98853635	-804
	AP2ALPHA	Activator Protein-2	V$AP2ALPHA_01	98853638	-801
	AP2ALPHA	Activator Protein-2	V$AP2ALPHA_02	98853635	-804
	AP2ALPHA	Activator Protein-2	V$AP2ALPHA_01	98853638	-801
	GFI1	Growth factor indepependent-1	V$GFI1_Q6	98853645	-794
	AHR	Aryl hydrocarbon receptor	V$AHR_01	98853666	-773
	MYCMAX	c-Myc:Max heterodimer	V$MYCMAX_02	98853672	-767
	NMYC	V-myc myelocytomatosis viral related oncogene, neuroblastoma derived	V$NMYC_01	98853672	-767
	AHR	Aryl hydrocarbon receptor	V$AHR_Q5	98853673	-766
	MYCMAX	c-Myc:Max heterodimer	V$MYCMAX_B	98853673	-766
	MYCMAX	c-Myc:Max heterodimer	V$MYCMAX_B	98853673	-766
	ZFP161	Zinc finger protein 161	V$ZF5_01	98853674	-765
	AHRHIF	Aryl hydrocarbon receptor: Aryl hydrocarbon receptor nuclear translocator heterodimer	V$AHRHIF_Q6	98853675	-764
	MAFF	v-Maf, musculoaponeurotic fibrosarcoma oncogene homolog f	V$VMAF_01	98853685	-754
	NRF2	Nuclear respiratory factor-2	V$NRF2_Q4	98853689	-750
	AP4	Activator Protein-4	V$AP4_01	98853691	-748
	COUP	Chicken Ovalbumin Upstream Promoter-1	V$COUPTF_Q6	98853697	-742
	PPAR-gamma	Peroxisome proliferator activated receptor-gamma	V$PPARG_01	98853698	-741
	HNF4	Hepatic nuclear factor-4	V$HNF4_01	98853699	-740
	COUP	Chicken Ovalbumin Upstream Promoter-1	V$COUP_01	98853701	-738
	HNF4	Hepatic nuclear factor-4	V$HNF4_01_B	98853701	-738
	LFA1	Liver factor-A1	V$LFA1_Q6	98853701	-738
	TAXCREB	Tax:Creb complex	V$TAXCREB_01	98853701	-738
	COUP	Chicken Ovalbumin Upstream Promoter-1	V$COUP_DR1_Q6	98853702	-737
	DR1	PPAR, HNF-4, COUP, RAR	V$DR1_Q3	98853702	-737
	HNF4	Hepatic nuclear factor-4	V$HNF4_DR1_Q3	98853702	-737
	HNF4	Hepatic nuclear factor-4	V$HNF4_Q6_01	98853702	-737
	PPAR_DR1	PPAR direct repeat 1	V$PPAR_DR1_Q2	98853702	-737
	ATF	Activating transcription factor	V$ATF_B	98853704	-735
	ATF3	Activating transcription factor-3	V$ATF3_Q6	98853704	-735
	T3R	Thyroid hormone receptor	V$T3R_01	98853704	-735
	GCNF	Germ cell nuclear factor	V$GCNF_01	98853705	-734
	ATF	Activating transcription factor	V$ATF_B	98853706	-733
	ATF1	Activating transcription factor-1	V$ATF1_Q6	98853707	-732
	CREB	cAMP-response element-binding protein	V$CREB_01	98853707	-732
	CREBP1CJUN	cAMP-response element-binding protein:AP1 heterodimer	V$CREBP1CJUN_01	98853707	-732
	ER	Estrogen receptor	V$ER_Q6_02	98853708	-731
	PAX6	Paired box gene-6	V$PAX6_Q2	98853708	-731
	SF1	Splicing factor-1	V$SF1_Q6	98853713	-726
	ELK1	ELK1, member of ETS oncogene family	V$ELK1_01	98853734	-705
	SMAD	SMAD binding site	V$SMAD_Q6_01	98853743	-696
	POU3F2	POU domain, class 3, transcription factor 2	V$POU3F2_02	98853776	-663
	PAX	Paired box	V$PAX_Q6	98853780	-659
	IRF8/ICSBP	Interferon regulatory factor-8	V$ICSBP_Q6	98853808	-631
	HNF1	Hepatocyte nuclear factor-1	V$HNF1_Q6	98853809	-630
	ARP1	Apolipoprotein AI regulatory protein 1	V$ARP1_01	98853816	-623
0.6 kb fragment
	XPF1	Exocrine pancrease transcription factor-1	V$XPF1_Q6	98853817	-622
	ATF3	Activating transcription factor-3	V$ATF3_Q6	98853821	-618
	Zfp423	Zinc finger protein 423	V$ROAZ_01	98853826	-613
	Zfp423	Zinc finger protein 423	V$ROAZ_01	98853826	-613
	HIC1	Hypermethylated in cancer-1	V$HIC1_03	98853831	-608
	SREBP	Sterol regulatory element-binding protein	V$SREBP_Q3	98853832	-607
	SREBP1	Sterol regulatory element-binding protein-1	V$SREBP1_Q6	98853832	-607
	MINI19	Muscle initiator sequences-19	V$MINI19_B	98853835	-604
	MINI19	Muscle initiator sequences-19	V$MINI20_B	98853835	-604
	AHR	Aryl hydrocarbon receptor	V$AHR_Q5	98853844	-595
	ATF6	Activating transcription factor-6	V$ATF6_01	98853845	-594
	SREBP1	Sterol regulatory element-binding protein-1	V$SREBP1_Q6	98853845	-594
	BRCA	Breast cancer associated 1	V$BRCA_01	98853854	-585
	MAF	Avian musculoaponeurotic fibrosarcoma AS42 oncogene homolog	V$CMAF_01	98853869	-570
	SMAD	SMAD binding site	V$SMAD_Q6_01	98853874	-565
	HES1	Hairy and enhancer of split-1	V$HES1_Q2	98853878	-561
	GRE	Glucocorticoid response element	V$GRE_C	98853879	-560
	SREBP1	Sterol regulatory element-binding protein-1	V$SREBP1_Q6	98853881	-558
	ZTA	bZIP transcription factor of Epstein-Barr virus	V$ZTA_Q2	98853900	-539
	BACH1	BTB and CNC homolog 1	V$BACH1_01	98853902	-537
	AP1/Jun	Activator Protein-1	V$AP1_01	98853903	-536
	NFE2	Nuclear factor, erythroid derived-2	V$NFE2_01	98853903	-536
	AP1/Jun	Activator Protein-1	V$AP1_Q2	98853904	-535
	AP1/Jun	Activator Protein-1	V$AP1_Q4	98853904	-535
	AP1/Jun	Activator Protein-1	V$AP1_Q6	98853904	-535
	AP1/Jun	Activator Protein-1	V$AP1FJ_Q2	98853904	-535
	ATF4/CREB2	Activating transcription factor-4	V$ATF4_Q2	98853904	-535
	BACH2	BTB and CNC homolog 2	V$BACH2_01	98853904	-535
	AP1/Jun	Activator Protein-1	V$AP1_C	98853905	-534
	AP1/Jun	Activator Protein-1	V$AP1_C	98853905	-534
	AP1/Jun	Activator Protein-1	V$AP1_Q4_01	98853905	-534
	AP1/Jun	Activator Protein-1	V$AP1_Q6_01	98853905	-534
	AP1/Jun	Activator Protein-1	V$AP1_Q2_01	98853906	-533
	CREB	cAMP-response element-binding protein	V$CREB_Q4_01	98853916	-523
	MYOD	Myoblast determining factor	V$MYOD_01	98853919	-520
	AP4	Activator Protein-4	V$AP4_Q5	98853920	-519
	AP4	Activator Protein-4	V$AP4_Q5	98853920	-519
	AP4	Activator Protein-4	V$AP4_Q6	98853920	-519
	AP4	Activator Protein-4	V$AP4_Q6_01	98853920	-519
	AP4	Activator Protein-4	V$AP4_Q6_01	98853921	-518
	MYOGENIN	Myogenin	V$MYOGENIN_Q6	98853922	-517
	ATF1	Activating transcription factor-1	V$ATF1_Q6	98853926	-513
	Cux1	Cut-like homeodomain protein-1	V$CDPCR3_01	98853932	-507
	MEIS1	Myeloid ecotropic viral integration site 1	V$MEIS1_01	98853953	-486
	FOXM1	Forkhead Box M1	V$FOXM1_01	98853966	-473
	MYCMAX	c-Myc:Max heterodimer	V$MYCMAX_02	98853970	-469
	Runx2	Runt related transcription factor-2	V$OSF2_Q6	98853973	-466
	Runx1/AML1	Runt-related transcription factor 1	V$AML1_01	98853975	-464
	Runx1/AML1	Runt-related transcription factor 1	V$AML1_Q6	98853975	-464
	Vsx2/CHX10	Visual system homeobox 2	V$CHX10_01	98853977	-462
	EVI1	Ectopic viral integration site 1 encoded factor	V$EVI1_01	98853983	-456
	EVI1	Ectopic viral integration site 1 encoded factor	V$EVI1_02	98853983	-456
	EVI1	Ectopic viral integration site 1 encoded factor	V$EVI1_03	98853983	-456
	EVI1	Ectopic viral integration site 1 encoded factor	V$EVI1_05	98853983	-456
	GATA2	GATA binding protein-2	V$GATA2_02	98853986	-453
	GATA6	GATA binding protein-6	V$GATA6_01	98853986	-453
	LMO2COM	LMO2:Tal-1:E2A:GATA-1 complex	V$LMO2COM_02	98853986	-453
	GATA	GATA binding site	V$GATA_Q6	98853987	-452
	EVI1	Ectopic viral integration site 1 encoded factor	V$EVI1_06	98853988	-451
	MTATA	Muscle TATA box	V$MTATA_B	98853992	-447
	YY1	Yin and yang-1	V$YY1_01	98853995	-444
	SREBP1	Sterol regulatory element-binding protein-1	V$SREBP1_Q6	98854004	-435
	PAX4	Paired box gene-4	V$PAX4_03	98854005	-434
	NFKB	Nuclear factor kappa-light-chain-enhancer of activated B cells	V$NFKB_Q6	98854007	-432
	NFKAPPAB	Nuclear factor kappa-light-chain-enhancer of activated B cells	V$NFKAPPAB65_01	98854009	-430
	Pou2f1/'Oct1	POU domain, class 2, transcription factor-1	V$OCT1_06	98854010	-429
	HMGA1	High mobility group AT-hook-1	V$HMGIY_Q3	98854013	-426
	FOXO4	Forkhead Box O4	V$FOXO4_01	98854018	-421
	FOXO4	Forkhead Box O4	V$FOXO4_02	98854018	-421
	FOXL1/FREAC7	Forkhead Box L1	V$FREAC7_01	98854018	-421
	FOXO1	Forkhead Box O1	V$FOXO1_01	98854020	-419
	GATA	GATA binding site	V$GATA_C	98854020	-419
	SRY	Sex determining region of Chr Y	V$SRY_01	98854020	-419
0.4 kb fragment
	ETV4	ETS variant gene-4	V$PEA3_Q6	98854046	-393
	ISRE	Interferon-stimulated response element	V$ISRE_01	98854054	-385
	IRF8/ICSBP	Interferon regulatory factor-8	V$ICSBP_Q6	98854057	-382
	PAX2	Paired box gene-2	V$PAX2_02	98854060	-379
	AP4	Activator Protein-4	V$AP4_01	98854074	-365
	EGR3	Early growth response 3	V$EGR3_01	98854093	-346
	Tcf3/E12	Transcription factor 3	V$E47_01	98854094	-345
	NRF1	Nuclear respiratory factor-1	V$NRF1_Q6	98854094	-345
	AREB6	Zinc finger E-box bdinging homeobox 1	V$AREB6_03	98854095	-344
	LMO2COM	LMO2:Tal-1:E2A:GATA-1 complex	V$LMO2COM_01	98854095	-344
	MYOD	Myoblast determining factor	V$MYOD_01	98854095	-344
	SMAD	SMAD binding site	V$SMAD_Q6_01	98854101	-338
	TTF1	Transcription termination factor, RNA polymerase I	V$TTF1_Q6	98854119	-320
	NMYC	V-myc myelocytomatosis viral related oncogene, neuroblastoma derived	V$NMYC_01	98854120	-319
	NF1	Nuclear factor-1	V$NF1_Q6	98854131	-308
	SZF1-1	Salt-inducible zinc finger-1	V$SZF11_01	98854131	-308
	SMAD4	SMAD binding site	V$SMAD4_Q6	98854134	-305
	MYB	v-Myb, myeloblastosis viral oncogene homolog	V$VMYB_02	98854142	-297
	PEBP	Polyomavirus enhancer-binding protein	V$PEBP_Q6	98854143	-296
	PAX4	Paired box gene-4	V$PAX4_04	98854146	-293
	Runx1/AML1	Runt-related transcription factor 1	V$AML1_01	98854148	-291
	Runx1/AML1	Runt-related transcription factor 1	V$AML1_Q6	98854148	-291
	TBX5	T-box 5	V$TBX5_02	98854148	-291
	SRF	Serum response factor	V$SRF_01	98854166	-273
	MRF2	Modulation recognition factor-2	V$MRF2_01	98854183	-256
	LEF1	Lymphoid Enhancer-Binding Factor-1	V$LEF1B_01	98854191	-248
	DBP	D-site albumin promoter binding protein	V$DBP_Q6	98854196	-243
	NF1	Nuclear factor-1	V$NF1_Q6_01	98854201	-238
	HSF	Heat shock factor-1	V$HSF_Q6	98854214	-225
	FOXO3	Forkhead factor domain	V$FOX_Q2	98854223	-216
	SOX9	SRY-box containing gene-9	V$SOX9_B1	98854225	-214
	LEF1	Lymphoid Enhancer-Binding Factor-1	V$LEF1_Q2_01	98854228	-211
	SRY	Sex determining region of Chr Y	V$SRY_01	98854228	-211
	LEF1	Lymphoid Enhancer-Binding Factor-1	V$LEF1B_01	98854229	-210
	BPTF	Bromodomain PHD finger transcription factor	V$FAC1_01	98854237	-202
	BPTF	Bromodomain PHD finger transcription factor	V$FAC1_01	98854239	-200
	FOXO1	Forkhead Box O1	V$FOXO1_01	98854241	-198
	BPTF	Bromodomain PHD finger transcription factor	V$FAC1_01	98854242	-197
	FOXP1	Forkhead Box P1	V$FOXP1_01	98854242	-197
	SRY	Sex determining region of Chr Y	V$SRY_02	98854242	-197
	FOXO3	Forkhead factor domain	V$FOX_Q2	98854243	-196
	MEF2A	Myocyte-specific enhancer factor-2A	V$RSRFC4_01	98854244	-195
	SRY	Sex determining region of Chr Y	V$SRY_01	98854244	-195
	EVI1	Ectopic viral integration site 1 encoded factor	V$EVI1_01	98854251	-188
	EVI1	Ectopic viral integration site 1 encoded factor	V$EVI1_04	98854251	-188
	EVI1	Ectopic viral integration site 1 encoded factor	V$EVI1_04	98854256	-183
	FOXA1/HNF3-alpha	Forkhead Box A1	V$HNF3ALPHA_Q6	98854260	-179
	SRF	Serum response factor	V$SRF_01	98854260	-179
	SRF	Serum response factor	V$SRF_Q5_02	98854260	-179
	GR_06	Glucocorticoid receptor	V$GR_Q6_01	98854261	-178
	SRF	Serum response factor	V$SRF_Q6	98854262	-177
	XVENT1	VENT Homeobox 1	V$XVENT1_01	98854262	-177
	SRF	Serum response factor	V$SRF_Q4	98854263	-176
	SRF	Serum response factor	V$SRF_Q5_01	98854264	-175
	MYB	v-Myb, myeloblastosis viral oncogene homolog	V$VMYB_01	98854267	-172
	Ikaros/Helios	IKAROS Family Zinc Finger-1 and -2	V$HELIOSA_01	98854268	-171
	ISRE	Interferon-stimulated response element	V$ISRE_01	98854271	-168
	STAT1	Signal transducer and activator of transcription-1	V$STAT1_03	98854272	-167
	IRF8/ICSBP	Interferon regulatory factor-8	V$ICSBP_Q6	98854274	-165
0.2 kb fragment
	MYOGNF1	Myogenin	V$MYOGNF1_01	98854291	-148
	MZF1	Myeloid zinc finger-1	V$MZF1_02	98854304	-135
	PAX4	Paired box gene-4	V$PAX4_04	98854313	-126
	SMAD4	SMAD binding site	V$SMAD4_Q6	98854313	-126
	TEF1	Transcription enhancer factor-1	V$TEF1_Q6	98854313	-126
	USF	Upstream Transcription Factor	V$USF_Q6	98854321	-118
	GFI1	Growth factor indepependent-1	V$GFI1_01	98854323	-116
	AR	Androgen receptor	V$AR_Q6	98854326	-113
	MEF3	Myocyte enhancer factor-3	V$MEF3_B	98854329	-110
	MTATA	Muscle TATA box	V$MTATA_B	98854337	-102
	EGR2	Early growth response 2	V$EGR2_01	98854351	-88
	EGR3	Early growth response 3	V$EGR3_01	98854351	-88
	NGFIC	Nerve growth factor-induced protein C	V$NGFIC_01	98854351	-88
	GABP	GA repeat binding protein	V$GABP_B	98854356	-83
	ELF1	E74-like factor 1	V$ELF1_Q6	98854359	-80
	TFII-I	General transcription factor II-I	V$TFIII_Q6	98854363	-76
	E2F1	E2F transcription factor 1	V$E2F1_Q3_01	98854374	-65
	MYCMAX	c-Myc:Max heterodimer	V$MYCMAX_03	98854380	-59
	MYCMAX	c-Myc:Max heterodimer	V$MYCMAX_03	98854380	-59
	MYOD	Myoblast determining factor	V$MYOD_Q6_01	98854381	-58
	Tcf3/E12	Transcription factor 3	V$E47_01	98854382	-57
	E2F1	E2F transcription factor 1	V$E2F1_Q3	98854383	-56
	Tcf3/E12	Transcription factor 3	V$E12_Q6	98854384	-55
	LMO2COM	LMO2:Tal-1:E2A:GATA-1 complex	V$LMO2COM_01	98854384	-55
	MYOD	Myoblast determining factor	V$MYOD_01	98854384	-55
	AP4	Activator Protein-4	V$AP4_Q6_01	98854385	-54
	HIC1	Hypermethylated in cancer-1	V$HIC1_02	98854385	-54
	MYOD	Myoblast determining factor	V$MYOD_Q6	98854385	-54
	TAL1	T cell acute lymphocytic leukemia-1	V$TAL1_Q6	98854385	-54
	Tcf3/E12	Transcription factor 3	V$E2A_Q2	98854386	-53
	EBOX	E box	V$EBOX_Q6_01	98854386	-53
	USF	Upstream Transcription Factor	V$USF_C	98854386	-53
	Tcf3/E12	Transcription factor 3	V$E2A_Q6	98854387	-52
	MYOGENIN	Myogenin	V$MYOGENIN_Q6	98854387	-52
	GC	GC box	V$GC_01	98854390	-49
	MAZR	MYC-associated zinc finger protein-related factor	V$MAZR_01	98854390	-49
	MZF1	Myeloid zinc finger-1	V$MZF1_02	98854390	-49
	HNF4	Hepatic nuclear factor-4	V$HNF4_Q6_03	98854391	-48
	SP1	Stimulating protein-1	V$SP1_Q4_01	98854391	-48
	SP1	Stimulating protein-1	V$SP1_Q6	98854391	-48
	SP1	Stimulating protein-1	V$SP1_Q6_01	98854392	-47
	UF1H3-beta	UF1-H3beta binding site	V$UF1H3BETA_Q6	98854392	-47
	SP1	Stimulating protein-1	V$SP1_Q2_01	98854393	-46
	MAZ	MYC-associated zinc finger protein	V$MAZ_Q6	98854394	-45
	USF	Upstream Transcription Factor	V$USF_C	98854398	-41
	MYCMAX	c-Myc:Max heterodimer	V$MYCMAX_B	98854399	-40
	NRF1	Nuclear respiratory factor-1	V$NRF1_Q6	98854399	-40
	ZFP161	Zinc finger protein 161	V$ZF5_01	98854400	-39
	SP3	Stimulating protein-3	V$SP3_Q3	98854406	-33
	MAZ	MYC-associated zinc finger protein	V$MAZ_Q6	98854407	-32
	NRF2	Nuclear respiratory factor-2	V$NRF2_01	98854427	-12
	CP2	Alpha-globulin transcription factor CP2	V$CP2_02	98854431	-8
	CP2	Alpha-globulin transcription factor CP2	V$CP2_01	98854432	-7
	RFX1	Regulatory factor X, 1	V$RFX1_01	98854439	0
	PAX5	Paired box gene-5	V$PAX5_02	98854446	7
	RFX1	Regulatory factor X, 1	V$RFX1_01	98854447	8
	AP4	Activator Protein-4	V$AP4_01	98854486	47
	Tcf3/E12	Transcription factor 3	V$E12_Q6	98854490	51
	LMO2COM	LMO2:Tal-1:E2A:GATA-1 complex	V$LMO2COM_01	98854490	51
	AP4	Activator Protein-4	V$AP4_Q5	98854491	52
	AP4	Activator Protein-4	V$AP4_Q6	98854491	52
	Tcf12	Transcription factor 12	V$HEB_Q6	98854491	52
	MYOD	Myoblast determining factor	V$MYOD_Q6	98854491	52
	TAL1	T cell acute lymphocytic leukemia-1	V$TAL1_Q6	98854491	52
	TCFP2/LBP1	Transcription factor CP2	V$LBP1_Q6	98854492	53
	TCFP2/LBP1	Transcription factor CP2	V$LBP1_Q6	98854493	54
	MYOGENIN	Myogenin	V$MYOGENIN_Q6	98854493	54
