# Supplementary material for: Comparative Genomics Identifies the Mouse Bmp3 Promoter and an Upstream Evolutionary Conserved Region (ECR) in Mammals
Source: PLoS One. 2013 Feb 22;8(2):e57840. doi: 10.1371/journal.pone.0057840 (PMC3579780; doi:10.1371/journal.pone.0057840)
Supplement: Table S3 — Nucleotide alignments of the Bmp3 5 kb upstream regions between M. musculus and other mammals. (XLS) [file pone.0057840.s005.xls]

## Sheet: Mouse genomic locations
			NM_173404.3	ECRBrowser (mm9)		NT_109320.5 (Chromosome 5)		NW_001030796.1 (Chromosome 5, Celera)
				Factor:	76527873	5'	3'	5'	3'
	Reverse Primer	ATAAGCTTTAAGGCAGCTGGAGCAAG	64-47	99283521	99283504	22755648	22755631	3018217	3018200
	2.8 kb Primer	ACTCGAGTATTGAGCTCTGAAGTCCCC	-	99280637	99280657	22752764	22752784	3015333	3015353
		Length (including Ex1)		2884
		Length (excluding Ex1)		2820
	1.7 kb Primer	ACTCGAGGGCAACAAATTGTGCAGTGG		99281661	99281682	22753788	22753809	3016357	3016378
		Length (including Ex1)		1860
		Length (excluding Ex1)		1796
	0.8 kb Primer	ACTCGAGCTACGGCCCATGATTTGTGA		99282658	99282677	22754785	22754804	3017354	3017373
		Length (including Ex1)		863
		Length (excluding Ex1)		799
	0.6 kb Primer	ACTCGAGGTTTCTCTGACACCATAGGGTGC		99282835	99282857	22754962	22754984	3017531	3017553
		Length (including Ex1)		686
		Length (excluding Ex1)		622
	0.2 kb Primer	ACTCGAGCTGCTACTTGCCTCTGCCT		99283301	99283319	22755428	22755446	3017997	3018015
		Length (including Ex1)		220
		Length (excluding Ex1)		156

## Sheet: Identities by BLAST (5kb v 5kb)
Table S3. Nucleotide alignments of the Bmp3 5 kb upstream regions between M. musculus and other mammals. Alignments were generated using BLASTN (Version 2.2.26+) in 500 nucleotide increments from M. musculus compared to the full 5 kb region from each mammalian species for which a RefSeq genome is available. Positions are expressed as relative to first nucleotide of M. musculus Bmp3 exon 1. NA: no…
			Accession Number	Bmp3 Gene Locus	5 kb Upstream Region	Identity (%)
						-5.0 kb to -4.5 kb	-4.5 kb to -4.0 kb	-4.0 kb to -3.5 kb	-3.5 kb to -3.0 kb	-3.0 kb to -2.5 kb	-2.5 kb to -2.0 kb	-2.0 kb to -1.5 kb	-1.5 kb to -1.0 kb	-1.0 kb to -0.5 kb	-0.5 kb to -1
Eutheria	Rodentia	M. musculus	NC_000071.6	98854439..98880960	98849439..98854438	-	-	-	-	-	-	-	-	-	-
		R. norvegicus	NC_005113.3	12306370..12331030, complement	12331031..12336030, complement	0.792	0.808	0.814	0.42	0	0.024	0.712	0.816	0.764	0.822
			AC_000082.1	10801184..10825826, complement	10825827..10830826, complement	0.792	0.808	0.814	0.42	0	0.024	0.712	0.816	0.764	0.822
		C. porcellus	NT_176414.1	5090698..5113292	5085698..5090697	0.022	0	0.16	0.262	0.214	0.23	0	0.482	0.064	0
		C. griseus	NW_003616697.1	28417..53696, complement	53697..58696, complement	0.236	0.574	0.786	0.418	0.576	0.418	0.67	0.844	0.458	0.672
	Primates	H. sapiens	NC_000004.11	81952119..81978685	81947119..81952118	0.422	0.126	0.044	0.242	0.392	0.048	0.044	0.608	0.044	0.032
			AC_000136.1	77696010..77722586	77691010..77696009	0.422	0.148	0.044	0.242	0.342	0.048	0.044	0.608	0.044	0.032
		P. troglodytes	NC_006471.3	48973979..49000501, complement	49000502..49005501, complement	0.442	0.126	0.044	0.172	0.41	0.026	0.044	0.624	0.044	0.032
		P. abelii	NC_012595.1	84491969..84518691	84486969..84491968	0.08	0.052	0.07	0.11	0.35	0.022	0.066	0.678	0.022	0.054
		M. mulatta	NC_007862.1	48511107..48533848, complement	48533849..48538848, complement	0.404	0.026	0	0.194	0.268	0.258	0.044	0.584	0.022	0.022
		C. jacchus	NC_013898.1	113370098..113392928, complement	113392929..113397928, complement	0.05	0.022	0	0.36	0.362	0.054	0.022	0.704	0.046	0.022
		N. leucogenys	NW_003501411.1	13032789..13059646	13027789..13032788	0.414	0.048	0.044	0.132	0.31	0	0.044	0.702	0.022	0.054
	Other Orders	B. taurus	AC_000163.1	97585533..97613023	97580533..97585532	0.048	0.054	0.022	0.21	0.086	0.078	0.048	0.522	0.066	0
			NC_007304	99177413..99204305	99172413..99177412	0.048	0.054	0.022	0.21	0.086	0.078	0.048	0.544	0.066	0
		S. scrofa	NC_010450.3	146174734..146199020, complement	146199021..146204020, complement	0.05	0.052	0.048	0	0	0.042	0.048	0.468	0.204	0.044
		C. lupus familiaris	NC_006614.2	8172037..8196170	8167037..8172036	0.022	0	0.05	0.112	0	0.094	0.048	0.468	0.022	0.022
		A. melanoleuca	NW_003217292.1	2496068..2526081, complement	2526082..2531081, complement	0	0.022	0.022	0.25	0.066	0.09	0.06	0.628	0.022	0.032
		E. caballus	NC_009146.2	55741427..55765928, complement	55765929..55770928, complement	0.138	0.022	0.206	0.248	0.164	0.18	0.052	0.512	0.022	0.022
		O. cuniculus	NC_013683.1	69215596..69238266, complement	69238267..69243266, complement	0.096	0.046	0.088	0.14	0.03	0.022	0.022	0.676	0.046	0.05
Metatheria & Prototheria		M. domestica	NC_008805.1	57636846..57674997, complement	57674998..57679997, complement	0.13	0.022	0.06	0.068	0.052	0.066	0.074	0.026	0.022	0
		O. anatinus	NW_001769804.1	8893..15026	3893..8892	0.1	0.022	0.066	0	0.026	0	0.03	0.05	0	0
