# Supplementary material for: Comparative Genomics Identifies the Mouse Bmp3 Promoter and an Upstream Evolutionary Conserved Region (ECR) in Mammals
Source: PLoS One. 2013 Feb 22;8(2):e57840. doi: 10.1371/journal.pone.0057840 (PMC3579780; doi:10.1371/journal.pone.0057840)
Supplement: Table S4 — Conservation analysis of the Bmp3 upstream Evolutionary Conserved Region (ECR) in RefSeq animal genomes. (XLS) [file pone.0057840.s006.xls]

## Sheet: Mouse genomic locations
			NM_173404.3	ECRBrowser (mm9)		NT_109320.5 (Chromosome 5)		NW_001030796.1 (Chromosome 5, Celera)
				Factor:	76527873	5'	3'	5'	3'
	Reverse Primer	ATAAGCTTTAAGGCAGCTGGAGCAAG	64-47	99283521	99283504	22755648	22755631	3018217	3018200
	2.8 kb Primer	ACTCGAGTATTGAGCTCTGAAGTCCCC	-	99280637	99280657	22752764	22752784	3015333	3015353
		Length (including Ex1)		2884
		Length (excluding Ex1)		2820
	1.7 kb Primer	ACTCGAGGGCAACAAATTGTGCAGTGG		99281661	99281682	22753788	22753809	3016357	3016378
		Length (including Ex1)		1860
		Length (excluding Ex1)		1796
	0.8 kb Primer	ACTCGAGCTACGGCCCATGATTTGTGA		99282658	99282677	22754785	22754804	3017354	3017373
		Length (including Ex1)		863
		Length (excluding Ex1)		799
	0.6 kb Primer	ACTCGAGGTTTCTCTGACACCATAGGGTGC		99282835	99282857	22754962	22754984	3017531	3017553
		Length (including Ex1)		686
		Length (excluding Ex1)		622
	0.2 kb Primer	ACTCGAGCTGCTACTTGCCTCTGCCT		99283301	99283319	22755428	22755446	3017997	3018015
		Length (including Ex1)		220
		Length (excluding Ex1)		156

## Sheet: Identities by BLAST (5kb v 5kb)
Table S4. Conservation analysis of the Bmp3 upstream Evolutionary Conserved Region (ECR) in RefSeq animal genomes. Alignments were generated using BLASTN (Version 2.2.26+) between the M. musculus::H. sapiens CoreECR (98852797-98853301 in NC_000071.6) and all available RefSeq genomes. The Bmp3 upstream ECR was identified in all 16 eutherian mammals. Although the Bmp3 gene has been annotated in at …
		Accession Number	Bmp3 upstream ECR			Distance from Bmp3 (nt)
			Location	Length	% Identity	5'	3'
Rodentia	M. musculus	NC_000071.6	98852797..98853301	505	-	-1642	-1138
	R. norvegicus	NC_005113.3	12332681..12332206, complement	476	0.824	-1651	-1176
		AC_000082.1	10827477..10827002, complement	476	0.824	-1651	-1176
	C. porcellus	NT_176414.1	5088908..5089229	322	0.6945	-1790	-1469
	C. griseus	NW_003616697.1	55429..54999, compement	431	0.8303	-1733	-1303
Primates	H. sapiens	NC_000004.11	81949936..81950336	401	0.7572	-2183	-1783
		AC_000136.1	77693826..77694226	401	0.7572	-2183	-1784
	P. troglodytes	NC_006471.3	49002674..49002274, complement	401	0.762	-2173	-1773
	P. abelii	NC_012595.1	84489776..84490176	401	0.7596	-2193	-1793
	M. mulatta	NC_007862.1	48536061..48535656, complement	406	0.7518	-2213	-1808
	N. leucogenys	NW_003501411.1	13030606..13031007	402	0.7602	-2183	-1782
	C. jacchus	NC_013898.1	113395777..113395372, complement	406	0.7548	-2849	-2444
Other Orders	B. taurus	AC_000163.1	97583097..97583499	403	0.753	-2436	-2034
		NC_007304	99174977..99175379	403	0.753	-2436	-2034
	S. scrofa	NC_010450.3	146201003..146200606, complement	398	0.669	-1983	-1586
	C. lupus familiaris	NW_003726116.1	5205541..5205901	361	0.7263	-2192	-1832
	A. melanoleuca	NW_003217292.1	2528322..2527922, complement	401	0.74	-2241	-1841
	E. caballus	NC_009146.2	55766736..55766336, complement	401	0.7242	-808	-408
	O. cuniculus	NC_013683.1	69240658..69240285, complement	374	0.7455	-2392	-2019
