# Supplementary material for: Comparative Genomics Identifies the Mouse Bmp3 Promoter and an Upstream Evolutionary Conserved Region (ECR) in Mammals
Source: PLoS One. 2013 Feb 22;8(2):e57840. doi: 10.1371/journal.pone.0057840 (PMC3579780; doi:10.1371/journal.pone.0057840)
Supplement: Table S6 — Transcription factor binding sites in the consensus minimal Bmp3 upstream ECR and conservation in Rodents/Primates. (XLSX) [file pone.0057840.s008.xlsx]

## Sheet: minECR (2)
Table S6. Transcription factor binding sites in the consensus minimal Bmp3 upstream ECR and conservation in Rodents/Primates. Transcription factor binding sites were identified using rVista 2.0. Binding sites with p<0.05 as determined by TRAP are indicated. Location refers to position in the consensus Bmp3 upstream minECR.
Symbol	Name	TRAP	Location
CHOP	C/EBP Homologous Protein		9
HNF6	Hepatic nuclear factor-6	X	11
COUP	Chicken Ovalbumin Upstream Promoter-1		15
C/EBP	CCAAT/Enhancer Binding Protein (a, b, d)	X	16
HOXA3	Homeobox A3	X	23
HNF1	Hepatocyte nuclear factor-1	X	30
OCT-1	Octamer Factor-1	X	32
POU1F1	POU domain, class 1, transcription factor 1	X	32
CRX	Cone-rod homeobox containing gene	X	38
CDXA	Caudal Type Homobox Transcription Factor-1		39
OTX	Orthodenticle Homolog	X	39
PITX2	Paired-like Homeodomain-2	X	40
FOXJ2	Forkhead Box J2		50
NKX2.5	NK2 Homeobox-5	X	54
GR	Glucocorticoid receptor	X	58
PR	Progesterone receptor	X	59
GATA	GATA binding protein	X	77
HMX1	H6 homeobox 1		83
SREBP1	Sterol regulatory element-binding protein-1		85
MiTF/TFE	Micropthalmia-associated Transcription Factor	X	86
OTX	Orthodenticle Homolog	X	98
CBF	Core binding factor	X	107
ZNF628	zinc finger protein 628	X	109
TTF1	Transcription termination factor, RNA polymerase I		114
BPTF	Bromodomain PHD finger transcription factor		125
GATA	GATA binding protein	X	132
XPF1	Exocrine pancrease transcription factor-1		137
GR	Glucocorticoid receptor	X	142
STAT1	Signal transducer and activator of transcription-1		146
E2F1	E2F transcription factor 1		148
HSF	Heat shock factor-1		149
MYOGENIN	Myogenin		155
MZF1	Myeloid zinc finger-1		158
HNF4	Hepatocyte nuclear factor-4	X	161
COUP	Chicken Ovalbumin Upstream Promoter-1		163
IRF1	Interferon regulatory factor-1	X	168
CBF	Core binding factor	X	173
MYB	v-Myb, myeloblastosis viral oncogene homolog		174
E2	Papilloma virus regulator E2		176
KLF12	Kruppel-like Factor 12	X	182
SREBP1	Sterol regulatory element-binding protein-1		184
AP1	Activator Protein-1	X	195
MZF1	Myeloid zinc finger-1	X	203
PAX4	Paired box gene-4	X	210
HAND1/E47	Hand1/E47 heterodimer	X	212
Ikaros/Helios	IKAROS Family Zinc Finger-1 and -2	X	224
PITX2	Paired-like Homeodomain-2	X	226
TBP	TATA binding protein		230
Ikaros/Helios	IKAROS Family Zinc Finger-1 and -2	X	235
EP300	E1A binding protein p300		246
LFA1	Liver factor-A1		253

## Sheet: minECR
Supplemental Table 6. Transcription factor binding sites in the consensus minimal Bmp3 upstream ECR and conservation in Rodents/Primates. Transcription factor binding sites were identified using rVista 2.0. Location refers to position in the consensus Bmp3 upstream minECR. Conserved sites are denoted by "X."
Symbol	Name	Location	Conservation
			Rodentia		Primates
			M. musculus	All	H. sapiens	All
CHOP	C/EBP Homologous Protein	9	X	X	X
HNF6	Hepatic nuclear factor-6	11	X	X	X	X
COUP	Chicken Ovalbumin Upstream Promoter-1	15	X	X	X	X
C/EBP	CCAAT/Enhancer Binding Protein (a, b, d)	16	X	X	X	X
HOXA3	Homeobox A3	23	X	X
HNF1	Hepatocyte nuclear factor-1	30	X
OCT-1	Octamer Factor-1	32			X	X
POU1F1	POU domain, class 1, transcription factor 1	32			X	X
CRX	Cone-rod homeobox containing gene	38	X		X	X
CDXA	Caudal Type Homobox Transcription Factor-1	39	X	X	X
OTX	Orthodenticle Homolog	39	X		X	X
PITX2	Paired-like Homeodomain-2	40	X		X	X
FOXJ2	Forkhead Box J2	50	X		X
NKX2.5	NK2 Homeobox-5	54	X		X
GR	Glucocorticoid receptor	58	X	X	X
PR	Progesterone receptor	59			X
GATA	GATA binding protein	77
HMX1	H6 homeobox 1	83	X
SREBP1	Sterol regulatory element-binding protein-1	85			X	X
MiTF/TFE	Micropthalmia-associated Transcription Factor	86	X		X	X
OTX	Orthodenticle Homolog	98	X		X	X
CBF	Core binding factor	107
ZNF628	zinc finger protein 628	109			X
TTF1	Transcription termination factor, RNA polymerase I	114	X
BPTF	Bromodomain PHD finger transcription factor	125			X	X
GATA	GATA binding protein	132			X	X
XPF1	Exocrine pancrease transcription factor-1	137			X	X
GR_06	Glucocorticoid receptor	142			X
STAT1	Signal transducer and activator of transcription-1	146			X
E2F1	E2F transcription factor 1	148			X
HSF	Heat shock factor-1	149			X
MYOGENIN	Myogenin	155			X
MZF1	Myeloid zinc finger-1	158			X	X
HNF4	Hepatocyte nuclear factor-4	161			X	X
COUP	Chicken Ovalbumin Upstream Promoter-1	163	X		X
IRF1	Interferon regulatory factor-1	168			X	X
CBF	Core binding factor	173			X	X
MYB	v-Myb, myeloblastosis viral oncogene homolog	174
E2	Papilloma virus regulator E2	176			X
KLF12	Kruppel-like Factor 12	182	X		X	X
SREBP1	Sterol regulatory element-binding protein-1	184	X	X
AP1	Activator Protein-1	195	X		X	X
MZF1	Myeloid zinc finger-1	203			X
PAX4	Paired box gene-4	210			X
HAND1/E47	Hand1/E47 heterodimer	212			X	X
Ikaros/Helios	IKAROS Family Zinc Finger-1 and -2	224	X	X	X	X
PITX2	Paired-like Homeodomain-2	226	X	X	X	X
TBP	TATA binding protein	230			X	X
Ikaros/Helios	IKAROS Family Zinc Finger-1 and -2	235	X
EP300	E1A binding protein p300	246			X
LFA1	Liver factor-A1	253			X	X
				10		25

## Sheet: All
Supplemental Table 7. Transcription factor binding sites in the consensus minimal Bmp3 upstream ECR. Transcription factor binding sites were identified using rVista 2.0. Location refers to position in the consensus Bmp3 upstream minECR.
Symbol	Name	Location	Conservation
			Euarchontoglires
			Rodentia		Primates		All	Cetartiodactyla	Others
			M. musculus	All	H. sapiens	All
CHOP	C/EBP Homologous Protein	9	X	X	X
HNF6	Hepatic nuclear factor-6	11	X	X	X	X	X
COUP	Chicken Ovalbumin Upstream Promoter-1	15	X		X	X	X	X
C/EBP	CCAAT/Enhancer Binding Protein (a, b, d)	16	X	X	X	X	X
HOXA3	Homeobox A3	23	X	X
HNF1	Hepatocyte nuclear factor-1	30	X
OCT-1	Octamer Factor-1	32			X	X
POU1F1	POU domain, class 1, transcription factor 1	32			X	X
CRX	Cone-rod homeobox containing gene	38	X		X	X		X
CDXA	Caudal Type Homobox Transcription Factor-1	39	X	X	X
OTX	Orthodenticle Homolog	39	X		X	X
PITX2	Paired-like Homeodomain-2	40	X		X	X		X
FOXJ2	Forkhead Box J2	50	X		X
NKX2.5	NK2 Homeobox-5	54	X		X
GR	Glucocorticoid receptor	58	X	X	X
PR	Progesterone receptor	59			X
GATA	GATA binding protein	77
HMX1	H6 homeobox 1	83	X
SREBP1	Sterol regulatory element-binding protein-1	85			X	X
MiTF/TFE	Micropthalmia-associated Transcription Factor	86	X		X	X
OTX	Orthodenticle Homolog	98	X		X	X
CBF	Core binding factor	107
ZNF628	zinc finger protein 628	109			X
TTF1	Transcription termination factor, RNA polymerase I	114	X
BPTF	Bromodomain PHD finger transcription factor	125			X	X
GATA	GATA binding protein	132			X	X
XPF1	Exocrine pancrease transcription factor-1	137			X	X		X
GR_06	Glucocorticoid receptor	142			X			X
STAT1	Signal transducer and activator of transcription-1	146			X
E2F1	E2F transcription factor 1	148			X
HSF	Heat shock factor-1	149			X
MYOGENIN	Myogenin	155			X
MZF1	Myeloid zinc finger-1	158			X	X
HNF4	Hepatocyte nuclear factor-4	161			X	X		X
COUP	Chicken Ovalbumin Upstream Promoter-1	163	X		X			X
IRF1	Interferon regulatory factor-1	168			X	X
CBF	Core binding factor	173			X	X		X
MYB	v-Myb, myeloblastosis viral oncogene homolog	174						X
E2	Papilloma virus regulator E2	176			X
KLF12	Kruppel-like Factor 12	182	X		X	X		X
SREBP1	Sterol regulatory element-binding protein-1	184	X	X	X
AP1	Activator Protein-1	195	X		X	X
MZF1	Myeloid zinc finger-1	203			X
PAX4	Paired box gene-4	210			X
HAND1/E47	Hand1/E47 heterodimer	212			X	X
Ikaros/Helios	IKAROS Family Zinc Finger-1 and -2	224	X	X	X	X	X	X
PITX2	Paired-like Homeodomain-2	226	X	X	X	X	X	X
TBP	TATA binding protein	230			X	X
Ikaros/Helios	IKAROS Family Zinc Finger-1 and -2	235	X					X
EP300	E1A binding protein p300	246			X
LFA1	Liver factor-A1	253			X	X
