# Supplementary material for: Comparative Genomics Identifies the Mouse Bmp3 Promoter and an Upstream Evolutionary Conserved Region (ECR) in Mammals
Source: PLoS One. 2013 Feb 22;8(2):e57840. doi: 10.1371/journal.pone.0057840 (PMC3579780; doi:10.1371/journal.pone.0057840)
Supplement: Table S7 — Transcription factor binding sites conserved between M. musculus and H. sapiens in the region upstream of Bmp3. (XLS) [file pone.0057840.s009.xls]

## Sheet: Sheet2
Table S7. Transcription factor binding sites conserved between M. musculus and H. sapiens in the region upstream of Bmp3. Transcription factor binding sites were identified using rVista 2.0. Location refers to position in the M. musculus or H. sapiens reference sequence (NC_000071.6 and NC_000004.11, respectively). Distance from Bmp3 is based upon the annotated transcription start site for M. mus…
				M. musculus				H. sapiens
				Location		Distance from Bmp3 (nt)		Location		Distance from Bmp3 (nt)
		Symbol	Name	5'	3'	5'	3'	5'	3'	5'	3'
		STAT3	Signal Transducer and Activator of Transcription-3	98852692	98852699	-1747	-1740	81949719	81949726	-2400	-2393
		VDR	Vitamin D3 Receptor	98852913	98852924	-1526	-1515	81949979	81949990	-2140	-2129
		LEF1	Lymphoid Enhancer-Binding Factor-1	98852927	98852936	-1512	-1503	81949995	81950004	-2124	-2115
Within Bmp3 upstream minECR		CHOP	C/EBP Homologous Protein	98852950	98852962	-1489	-1477	81950017	81950029	-2102	-2090
		HNF6	Hepatocyte Nuclear Factor-6	98852952	98852963	-1487	-1476	81950019	81950030	-2100	-2089
		COUP	Chicken Ovalbumin Upstream Promoter-1	98852956	98852969	-1483	-1470	81950023	81950036	-2096	-2083
		C/EBP	CCAAT/Enhancer Binding Protein (a, b, d)	98852957	98852970	-1482	-1469	81950023	81950037	-2096	-2082
		CRX	Cone-Rod Homeobox	98852979	98852991	-1460	-1448	81950046	81950058	-2073	-2061
		CDXA	Caudal Type Homobox Transcription Factor-1	98852980	98852986	-1459	-1453	81950047	81950053	-2072	-2066
		OTX	Orthodenticle Homolog	98852980	98852987	-1459	-1452	81950047	81950054	-2072	-2065
		PITX2	Paired-like Homeodomain-2	98852981	98852991	-1458	-1448	81950048	81950058	-2071	-2061
		FOXJ2	Forkhead Box J2	98852991	98853004	-1448	-1435	81950058	81950071	-2061	-2048
		NKX2.5	NK2 Homeobox 5	98852995	98853002	-1444	-1437	81950062	81950069	-2057	-2050
		USF	Upstream Transcription Factor	98853024	98853037	-1415	-1402	81950091	81950104	-2028	-2015
		MiTF/TFE	Micropthalmia-associated Transcription Factor	98853027	98853034	-1412	-1405	81950094	81950101	-2025	-2018
		COUP	Chicken Ovalbumin Upstream Promoter-1	98853104	98853117	-1335	-1322	81950171	81950184	-1948	-1935
		KLF12	Kruppel-like Factor 12	98853128	98853134	-1311	-1305	81950190	81950196	-1929	-1923
		AP1	Activator Protein-1	98853141	98853154	-1298	-1285	81950203	81950216	-1916	-1903
		Ikaros/Helios	IKAROS Family Zinc Finger-1 and -2	98853171	98853182	-1268	-1257	81950232	81950243	-1887	-1876
		LEF1	Lymphoid Enhancer-Binding Factor-1	98853299	98853310	-1140	-1129	81950358	81950369	-1761	-1750

## Sheet: Conserved with Humans (1.8kb)
Analysis begun on Mouse 98852642-98854502) and human (NC_000004.11, 81949672-81951786)
Symbol	Name	TF motif name	Location in Mouse	Sequence	Location in Human	Sequence	Identity across 20 bp
STAT3	Signal Transducer and Activator of Transcription-3	STAT3	50-57	gGGAAgca	47-54	gGGAAgtc	80
VDR	Vitamin D3 Receptor	VDR_Q6	271-282	aGGCTCAcaggg	307-318	tAGTTCAcaggg	90
LEF1	Lymphoid Enhancer-Binding Factor-1	LEF1_Q2_01	285-294	aatCAAAGgg	323-332	aatCAAAGag	90
CHOP	C/EBP Homologous Protein	CHOP_01	308-320	gcctATTGAAttt	345-357	gcctATTGAAttt	100
HNF6	Hepatocyte Nuclear Factor-6	HNF6_Q6	310-321	ctATTGAATTtt	347-358	ctATTGAATTtt	100
COUP-TF1	Chicken Ovalbumin Upstream Promoter-1	COUP_01	314-327	TGAATTTTGCAAtt	351-364	TGAATTTTGCAAtt	100
C/EBP	CCAAT/Enhancer Binding Protein (a, b, d)	CEBPB_01	315-328	gaaTTTTGCAAtta	352-365	gaaTTTTGCAAtta	100
CRX	Cone-Rod Homeobox	CRX_Q4	337-349	ttatTAAtcacaa	1289-1301	ttatTAAtcacaa	100
CDXA	Caudal Type Homobox Transcription Factor-1	CDXA_02	338-344	tattAat	1290-1296	tattAat	100
OTX	Orthodenticle Homolog	OTX_Q1	338-345	TATTAATC	1290-1297	TATTAATC	100
PITX2	Paired-like Homeodomain-2	PITX2_Q2	339-349	atTAATCACaa	1291-1301	atTAATCACaa	100
FOXJ2	Forkhead Box J2	FOXJ2_02	349-362	aaAGCTATTATgtg	1301-1314	aaAGCTATTATgtt	100
NKX2.5	NK2 Homeobox 5	NKX25_02	353-360	cTATTATG	1305-1312	cTATTATG	100
USF	Upstream Transcription Factor	USF_01	382-395	caccCACATGatct	1334-1347	caaaCACATGatct	85
MiTF/TFE	Micropthalmia-associated Transcription Factor	TFE_Q6	385-392	cCACATGa	1337-1344	aCACATGa	85
COUP	Chicken Ovalbumin Upstream Promoter-1	COUP_01	462-475	aaGGGCAGAATTCA	1414-1427	aaGGGCAAAATCCA	85
KLF12	Kruppel-like Factor 12	AP2REP_01	486-492	CAGTggg	1433-1439	CAGTggg	95
AP1/Jun	Activator Protein-1	AP1_Q2_01	499-512	agTGACtgagaggg	1446-1459	agTGACtgagtggg	95
Ikaros/Helios	IKAROS Family Zinc Finger-1 and -2	HELIOSA_01	529-540	atttGGGAtaca	1475-1486	atttGGGAtaaa	90
LEF1	Lymphoid Enhancer-Binding Factor-1	LEF1_Q2_01	657-668	cccaaCAAAGga	1601-1612	accatCAAAGaa	85

## Sheet: Conserved with Humans (3kb)
Symbol	Name	TF motif name	Location in 3kb region (Mouse)	Sequence	Location in 3kb region (Human)	Sequence	Identity across 20 bp
Zic1	Zinc Finger Protein of the Cerebellum-1	Zic1	731-739	taGTTGGtc	618-626	tgGCTGGtc	90
STAT3	Signal Transducer and Activator of Transcription-3	STAT3	1253-1260	gGGAAgca	962-969	gGGAAgtc	80
VDR	Vitamin D3 Receptor	VDR_Q6	1474-1485	aGGCTCAcaggg	1222-1233	tAGTTCAcaggg	90
LEF1	Lymphoid Enhancer-Binding Factor-1	LEF1_Q2_01	1488-1497	aatCAAAGgg	1238-1247	aatCAAAGag	90
CHOP	C/EBP Homologous Protein	CHOP_01	1511-1523	gcctATTGAAttt	1260-1272	gcctATTGAAttt	100
HNF6	Hepatocyte Nuclear Factor-6	HNF6_Q6	1513-1524	ctATTGAATTtt	1262-1273	ctATTGAATTtt	100
COUP-TF1	Chicken Ovalbumin Upstream Promoter-1	COUP_01	1517-1530	TGAATTTTGCAAtt	1266-1279	TGAATTTTGCAAtt	100
C/EBP	CCAAT/Enhancer Binding Protein	CEBPB_01	1518-1531	gaaTTTTGCAAtta	1267-1280	gaaTTTTGCAAtta	100
CRX	Cone-Rod Homeobox	CRX_Q4	1540-1552	ttatTAAtcacaa	1289-1301	ttatTAAtcacaa	100
CDXA	Caudal Type Homobox Transcription Factor-1	CDXA_02	1541-1547	tattAat	1290-1296	tattAat	100
OTX	Orthodenticle Homolog	OTX_Q1	1541-1548	TATTAATC	1290-1297	TATTAATC	100
PITX2	Paired-like Homeodomain-2	PITX2_Q2	1542-1552	atTAATCACaa	1291-1301	atTAATCACaa	100
FOXJ2	Forkhead Box J2	FOXJ2_02	1552-1565	aaAGCTATTATgtg	1301-1314	aaAGCTATTATgtt	100
NKX2.5	NK2 Homeobox 5	NKX25_02	1556-1563	cTATTATG	1305-1312	cTATTATG	100
USF	Upstream Transcription Factor	USF_01	1585-1598	caccCACATGatct	1334-1347	caaaCACATGatct	85
MiTF/TFE	Micropthalmia-associated Transcription Factor	TFE_Q6	1588-1595	cCACATGa	1337-1344	aCACATGa	85
COUP	Chicken Ovalbumin Upstream Promoter-1	COUP_01	1665-1678	aaGGGCAGAATTCA	1414-1427	aaGGGCAAAATCCA	85
KLF12	Kruppel-like Factor 12	AP2REP_01	1689-1695	CAGTggg	1433-1439	CAGTggg	95
AP1/Jun	Activator Protein-1	AP1_Q2_01	1702-1715	agTGACtgagaggg	1446-1459	agTGACtgagtggg	95
IKZF2/Helios	IKAROS Family Zinc Finger-2	HELIOSA_01	1732-1742	atttGGGAtaca	1475-1486	atttGGGAtaaa	90
LEF1	Lymphoid Enhancer-Binding Factor-1	LEF1_Q2_01	1860-1871	cccaaCAAAGga	1601-1612	accatCAAAGaa	85
